# Supplementary material for: Methyl 4,4′′-difluoro-5′-meth­oxy-1,1′:3′,1′′-terphenyl-4′-carboxyl­ate
Source: Acta Crystallogr Sect E Struct Rep Online. 2011 Nov 23;67(Pt 12):o3390. doi: 10.1107/S1600536811048719 (PMC3239031; doi:10.1107/S1600536811048719)
Supplement: Supplementary file 1 [file e-67-o3390-sup1.cif]

##############################################################################
#                                                                            #
# This CIF contains the data in a paper accepted for publication in          #
# Acta Crystallographica Section E. It conforms to the requirements of       #
# Notes for Authors for Acta Crystallographica Section E, and has been       #
# peer reviewed under the auspices of the IUCr Commission on Journals.       #
#                                                                            #
# Full details of the Crystallographic Information File format               #
# are given in the paper "The Crystallographic Information File (CIF):       #
# a New Standard Archive File for Crystallography" by S. R. Hall, F. H.      #
# Allen and I. D. Brown [Acta Cryst. (1991), A47, 655-685].                  #
#                                                                            #
# The current version of the core CIF dictionary is obtainable from          #
# ftp://ftp.iucr.org/pub/cif_core.dic.                                       #
#                                                                            #
# Software is freely available for graphical display of the structure(s)     #
# in this CIF. For information consult the CIF software page                 #
# http://www.iucr.org/resources/cif/software.                                #
#                                                                            #
# This file may be used for bona fide research purposes within the           #
# scientific community so long as proper attribution is given to the journal # 
# article from which it was obtained.                                        #
#                                                                            #
##############################################################################
data_global
_audit_creation_method     'form.cif (version 2.0)'
_journal_data_validation_number     ?
_journal_date_recd_electronic     2011-11-15
_journal_date_accepted     2011-11-16
_journal_name_full     'Acta Crystallographica, Section E'
_journal_year     2011
_journal_volume     67
_journal_issue     12
_journal_page_first     o3390
_journal_page_last     o3390
_journal_paper_category     QO
_journal_coeditor_code     HB6516
_publ_contact_author_name     'Prof. Fun, Hoong-Kun'
_publ_contact_author_address
;
      X-ray Crystallography Unit
      School of Physics
      Universiti Sains Malaysia
      11800 USM, Penang
      MALAYSIA
;
_publ_contact_author_email     'hkfun@usm.my'
_publ_contact_author_fax     '604 6579150'
_publ_contact_author_phone     '604 6533652'
_publ_section_title
;
Methyl 4,4''-difluoro-5'-methoxy-1,1':3',1''-terphenyl-4'-carboxylate
;
loop_
    _publ_author_name
    _publ_author_footnote
    _publ_author_address
    'Fun, Hoong-Kun'
;
Thomson Reuters ResearcherID: A-3561-2009.
;
;
X-ray Crystallography Unit
School of Physics
Universiti Sains Malaysia
11800 USM, Penang
Malaysia
;
    'Tze Shyang Chia' ?
;
X-ray Crystallography Unit
School of Physics
Universiti Sains Malaysia
11800 USM, Penang
Malaysia
;
    'S. Samshuddin' ?
;
Department of Studies in Chemistry
Mangalore University
Mangalagangotri
Mangalore 574 199
India
;
    'B. Narayana' ?
;
Department of Studies in Chemistry
Mangalore University
Mangalagangotri
Mangalore 574 199
India
;
    'B. K. Sarojini' ?
;
Department of Chemistry
P. A. College of Engineering
Nadupadavu
Mangalore 574 153
India
;
data_I
_audit_creation_method     SHELXL-97
_chemical_name_systematic
;
Methyl 4,4''-difluoro-5'-methoxy-1,1':3',1''-terphenyl-4'-carboxylate
;
_chemical_name_common
;
Methyl 2,4-bis(4-fluorophenyl)-6-methoxybenzoate
;
_chemical_formula_moiety     'C21 H16 F2 O3'
_chemical_formula_sum     'C21 H16 F2 O3'
_chemical_formula_iupac     'C21 H16 F2 O3'
_chemical_formula_weight     354.34
_chemical_melting_point     ?
_symmetry_cell_setting     orthorhombic
_symmetry_space_group_name_H-M     'P 21 21 21'
_symmetry_space_group_name_Hall     'P 2ac 2ab'
loop_
    _symmetry_equiv_pos_as_xyz
    'x, y, z'
    '-x+1/2, -y, z+1/2'
    '-x, y+1/2, -z+1/2'
    'x+1/2, -y+1/2, -z'
_cell_length_a     8.12700(10)
_cell_length_b     9.46810(10)
_cell_length_c     22.3297(3)
_cell_angle_alpha     90.00
_cell_angle_beta     90.00
_cell_angle_gamma     90.00
_cell_volume     1718.21(4)
_cell_formula_units_Z     4
_cell_measurement_reflns_used     3629
_cell_measurement_theta_min     2.82
_cell_measurement_theta_max     30.61
_cell_measurement_temperature     100.0(10)
_exptl_crystal_description     'block'
_exptl_crystal_colour     'colourless'
_exptl_crystal_size_max     0.26
_exptl_crystal_size_mid     0.20
_exptl_crystal_size_min     0.18
_exptl_crystal_density_diffrn     1.370
_exptl_crystal_density_meas     ?
_exptl_crystal_density_method     'not measured'
_exptl_crystal_F_000     736
_exptl_absorpt_coefficient_mu     0.105
_exptl_absorpt_correction_type     multi-scan
_exptl_absorpt_process_details     '(<i>SADABS</i>; Bruker, 2009)'
_exptl_absorpt_correction_T_min     0.9732
_exptl_absorpt_correction_T_max     0.9817
_exptl_special_details
;
The crystal was placed in the cold stream of an Oxford Cryosystems Cobra
open-flow nitrogen cryostat (Cosier & Glazer, 1986) operating at 100.0 (1) K.
;
_diffrn_ambient_temperature     100.0(10)
_diffrn_radiation_type     MoK\a
_diffrn_radiation_wavelength     0.71073
_diffrn_radiation_source     'fine-focus sealed tube'
_diffrn_radiation_monochromator     graphite
_diffrn_measurement_device_type     'Bruker SMART APEXII CCD'
_diffrn_measurement_method     '\f and \w scans'
_diffrn_detector_area_resol_mean     ?
_diffrn_reflns_number     11903
_diffrn_reflns_av_R_equivalents     0.0427
_diffrn_reflns_av_sigmaI/netI     0.0423
_diffrn_reflns_theta_min     2.34
_diffrn_reflns_theta_max     30.00
_diffrn_reflns_theta_full     30.00
_diffrn_measured_fraction_theta_max     0.997
_diffrn_measured_fraction_theta_full     0.997
_diffrn_reflns_limit_h_min     -11
_diffrn_reflns_limit_h_max     9
_diffrn_reflns_limit_k_min     -13
_diffrn_reflns_limit_k_max     10
_diffrn_reflns_limit_l_min     -31
_diffrn_reflns_limit_l_max     30
_diffrn_standards_number     0
_diffrn_standards_interval_count     .
_diffrn_standards_interval_time     .
_diffrn_standards_decay_%     ?
_refine_special_details
;
Refinement of <i>F</i>^2^ against ALL reflections. The weighted <i>R</i>-factor
<i>wR</i> and goodness of fit <i>S</i> are based on <i>F</i>^2^, conventional
<i>R</i>-factors <i>R</i> are based on <i>F</i>, with <i>F</i> set to zero for
negative <i>F</i>^2^. The threshold expression of <i>F</i>^2^ >
\s(<i>F</i>^2^) is used only for calculating <i>R</i>-factors(gt) <i>etc</i>.
and is not relevant to the choice of reflections for refinement.
<i>R</i>-factors based on <i>F</i>^2^ are statistically about twice as large
as those based on <i>F</i>, and <i>R</i>- factors based on ALL data will be
even larger.
;
_reflns_number_total     2851
_reflns_number_gt     2411
_reflns_threshold_expression     I>2\s(I)
_refine_ls_structure_factor_coef     Fsqd
_refine_ls_matrix_type     full
_refine_ls_R_factor_all     0.0590
_refine_ls_R_factor_gt     0.0475
_refine_ls_wR_factor_gt     0.0959
_refine_ls_wR_factor_ref     0.1020
_refine_ls_goodness_of_fit_ref     1.127
_refine_ls_restrained_S_all     1.127
_refine_ls_number_reflns     2851
_refine_ls_number_parameters     235
_refine_ls_number_restraints     0
_refine_ls_hydrogen_treatment     constr
_refine_ls_weighting_scheme     calc
_refine_ls_weighting_details
         'calc w=1/[\s^2^(Fo^2^)+(0.0345P)^2^+0.5480P] where P=(Fo^2^+2Fc^2^)/3'
_atom_sites_solution_hydrogens     geom
_atom_sites_solution_primary     direct
_atom_sites_solution_secondary     difmap
_refine_ls_shift/su_max     0.000
_refine_ls_shift/su_mean     0.000
_refine_diff_density_max     0.511
_refine_diff_density_min     -0.282
_refine_ls_extinction_method     none
_refine_ls_extinction_coef     ?
_refine_ls_abs_structure_details     ?
_refine_ls_abs_structure_Flack     ?
loop_
    _atom_type_symbol
    _atom_type_description
    _atom_type_scat_dispersion_real
    _atom_type_scat_dispersion_imag
    _atom_type_scat_source
    'C' 'C' 0.0033 0.0000
                         'International Tables Vol C Tables 4.2.6.8 and 6.1.1.4'
    'H' 'H' 0.0000 0.0000
                         'International Tables Vol C Tables 4.2.6.8 and 6.1.1.4'
    'O' 'O' 0.0106 0.0000
                         'International Tables Vol C Tables 4.2.6.8 and 6.1.1.4'
    'F' 'F' 0.0171 0.0000
                         'International Tables Vol C Tables 4.2.6.8 and 6.1.1.4'
_computing_data_collection     'APEX2 (Bruker, 2009)'
_computing_cell_refinement     'SAINT (Bruker, 2009)'
_computing_data_reduction     'SAINT (Bruker, 2009)'
_computing_structure_solution     'SHELXTL (Sheldrick, 2008)'
_computing_structure_refinement     'SHELXTL (Sheldrick, 2008)'
_computing_molecular_graphics     'SHELXTL (Sheldrick, 2008)'
_computing_publication_material
;
SHELXTL (Sheldrick, 2008) and PLATON (Spek, 2009)
;
loop_
    _atom_site_type_symbol
    _atom_site_label
    _atom_site_fract_x
    _atom_site_fract_y
    _atom_site_fract_z
    _atom_site_U_iso_or_equiv
    _atom_site_adp_type
    _atom_site_calc_flag
    _atom_site_refinement_flags
    _atom_site_occupancy
    _atom_site_symmetry_multiplicity
    _atom_site_disorder_assembly
    _atom_site_disorder_group
    F F1 0.7209(2) 0.59514(17) 0.82984(6) 0.0346(4) Uani d . 1 1 . .
    F F2 0.5985(2) 1.05766(16) 0.32763(7) 0.0340(4) Uani d . 1 1 . .
    O O1 0.2900(2) 0.27202(16) 0.49542(7) 0.0214(4) Uani d . 1 1 . .
    O O2 0.1948(2) 0.54018(18) 0.39484(7) 0.0252(4) Uani d . 1 1 . .
    O O3 0.3970(2) 0.38062(19) 0.38201(7) 0.0264(4) Uani d . 1 1 . .
    C C1 0.6798(3) 0.6457(2) 0.66999(10) 0.0182(5) Uani d . 1 1 . .
    H H1A 0.7260 0.7022 0.6391 0.022 Uiso calc R 1 1 . .
    C C2 0.7354(3) 0.6627(3) 0.72845(10) 0.0218(5) Uani d . 1 1 . .
    H H2A 0.8180 0.7301 0.7379 0.026 Uiso calc R 1 1 . .
    C C3 0.6670(3) 0.5787(3) 0.77222(10) 0.0223(5) Uani d . 1 1 . .
    C C4 0.5468(4) 0.4812(3) 0.76107(10) 0.0260(6) Uani d . 1 1 . .
    H H4A 0.5018 0.4255 0.7924 0.031 Uiso calc R 1 1 . .
    C C5 0.4921(3) 0.4661(3) 0.70215(10) 0.0234(5) Uani d . 1 1 . .
    H H5A 0.4087 0.3990 0.6934 0.028 Uiso calc R 1 1 . .
    C C6 0.5580(3) 0.5481(2) 0.65562(9) 0.0163(4) Uani d . 1 1 . .
    C C7 0.4997(3) 0.5310(2) 0.59270(9) 0.0155(4) Uani d . 1 1 . .
    C C8 0.4251(3) 0.4044(2) 0.57459(9) 0.0173(5) Uani d . 1 1 . .
    H H8A 0.4136 0.3287 0.6022 0.021 Uiso calc R 1 1 . .
    C C9 0.3682(3) 0.3896(2) 0.51633(10) 0.0160(4) Uani d . 1 1 . .
    C C10 0.3870(3) 0.4985(2) 0.47469(9) 0.0160(4) Uani d . 1 1 . .
    C C11 0.4653(3) 0.6234(2) 0.49160(9) 0.0153(4) Uani d . 1 1 . .
    C C12 0.5185(3) 0.6392(2) 0.55078(10) 0.0162(4) Uani d . 1 1 . .
    H H12A 0.5686 0.7254 0.5627 0.019 Uiso calc R 1 1 . .
    C C13 0.4995(3) 0.7377(2) 0.44754(10) 0.0162(4) Uani d . 1 1 . .
    C C14 0.5776(3) 0.7085(2) 0.39312(10) 0.0202(5) Uani d . 1 1 . .
    H H14A 0.6068 0.6140 0.3836 0.024 Uiso calc R 1 1 . .
    C C15 0.6131(3) 0.8163(3) 0.35290(11) 0.0236(5) Uani d . 1 1 . .
    H H15A 0.6665 0.7966 0.3160 0.028 Uiso calc R 1 1 . .
    C C16 0.5690(3) 0.9521(3) 0.36781(11) 0.0234(5) Uani d . 1 1 . .
    C C17 0.4933(3) 0.9866(2) 0.42104(11) 0.0223(5) Uani d . 1 1 . .
    H H17A 0.4643 1.0815 0.4300 0.027 Uiso calc R 1 1 . .
    C C18 0.4605(3) 0.8777(2) 0.46129(10) 0.0202(5) Uani d . 1 1 . .
    H H18A 0.4109 0.8990 0.4987 0.024 Uiso calc R 1 1 . .
    C C19 0.2657(3) 0.1589(2) 0.53712(10) 0.0207(5) Uani d . 1 1 . .
    H H19A 0.2153 0.0784 0.5165 0.031 Uiso calc R 1 1 . .
    H H19B 0.1932 0.1906 0.5695 0.031 Uiso calc R 1 1 . .
    H H19C 0.3721 0.1303 0.5539 0.031 Uiso calc R 1 1 . .
    C C20 0.3146(3) 0.4776(2) 0.41326(10) 0.0181(5) Uani d . 1 1 . .
    C C21 0.3284(4) 0.3466(4) 0.32363(12) 0.0410(8) Uani d . 1 1 . .
    H H21A 0.2347 0.2825 0.3286 0.062 Uiso calc R 1 1 . .
    H H21B 0.4127 0.3009 0.2990 0.062 Uiso calc R 1 1 . .
    H H21C 0.2915 0.4336 0.3040 0.062 Uiso calc R 1 1 . .
loop_
    _atom_site_aniso_label
    _atom_site_aniso_U_11
    _atom_site_aniso_U_22
    _atom_site_aniso_U_33
    _atom_site_aniso_U_12
    _atom_site_aniso_U_13
    _atom_site_aniso_U_23
    F1 0.0421(10) 0.0490(10) 0.0127(7) -0.0089(8) -0.0074(7) -0.0038(7)
    F2 0.0373(10) 0.0306(8) 0.0341(8) -0.0019(8) 0.0038(8) 0.0178(7)
    O1 0.0310(10) 0.0176(7) 0.0157(7) -0.0079(7) -0.0028(7) 0.0001(6)
    O2 0.0299(10) 0.0233(8) 0.0224(8) 0.0058(8) -0.0088(8) -0.0020(7)
    O3 0.0301(10) 0.0354(10) 0.0137(8) 0.0092(8) -0.0040(7) -0.0068(7)
    C1 0.0211(12) 0.0182(10) 0.0152(10) -0.0020(10) 0.0016(9) -0.0008(8)
    C2 0.0232(13) 0.0239(11) 0.0184(11) -0.0035(10) -0.0031(10) -0.0035(9)
    C3 0.0268(13) 0.0292(12) 0.0109(10) 0.0017(11) -0.0042(10) -0.0036(9)
    C4 0.0308(15) 0.0330(13) 0.0141(10) -0.0048(12) 0.0007(10) 0.0033(10)
    C5 0.0255(13) 0.0292(12) 0.0154(10) -0.0076(11) -0.0023(10) 0.0014(10)
    C6 0.0182(11) 0.0182(10) 0.0125(9) 0.0006(9) 0.0000(9) -0.0017(8)
    C7 0.0140(10) 0.0183(10) 0.0141(10) 0.0009(9) -0.0003(9) -0.0016(8)
    C8 0.0198(12) 0.0184(10) 0.0136(10) -0.0010(9) 0.0007(9) 0.0021(8)
    C9 0.0162(11) 0.0156(9) 0.0161(10) -0.0006(8) -0.0016(9) -0.0012(8)
    C10 0.0167(11) 0.0176(10) 0.0136(9) 0.0021(8) 0.0004(9) -0.0013(8)
    C11 0.0158(11) 0.0147(9) 0.0154(10) 0.0022(8) 0.0012(9) 0.0000(8)
    C12 0.0172(11) 0.0168(10) 0.0146(10) -0.0001(9) -0.0005(9) -0.0017(8)
    C13 0.0158(11) 0.0176(10) 0.0151(10) -0.0007(9) -0.0025(9) 0.0013(8)
    C14 0.0203(12) 0.0210(11) 0.0192(10) 0.0012(10) -0.0026(10) 0.0018(9)
    C15 0.0223(13) 0.0302(13) 0.0183(11) -0.0001(10) 0.0016(10) 0.0048(10)
    C16 0.0230(13) 0.0229(11) 0.0244(12) -0.0037(10) -0.0019(10) 0.0106(10)
    C17 0.0253(13) 0.0161(10) 0.0255(12) -0.0011(10) -0.0048(11) 0.0027(9)
    C18 0.0252(13) 0.0176(10) 0.0179(11) -0.0003(9) -0.0027(10) 0.0001(9)
    C19 0.0237(13) 0.0189(10) 0.0197(11) -0.0042(10) -0.0022(10) 0.0009(9)
    C20 0.0222(12) 0.0158(10) 0.0163(10) -0.0024(9) -0.0002(9) 0.0014(8)
    C21 0.052(2) 0.0546(18) 0.0166(12) 0.0205(17) -0.0117(13) -0.0164(13)
_geom_special_details
;
All e.s.d.'s (except the e.s.d. in the dihedral angle between two l.s. planes)
are estimated using the full covariance matrix. The cell e.s.d.'s are taken
into account individually in the estimation of e.s.d.'s in distances, angles
and torsion angles; correlations between e.s.d.'s in cell parameters are only
used when they are defined by crystal symmetry. An approximate (isotropic)
treatment of cell e.s.d.'s is used for estimating e.s.d.'s involving l.s.
planes.
;
loop_
    _geom_bond_atom_site_label_1
    _geom_bond_atom_site_label_2
    _geom_bond_site_symmetry_2
    _geom_bond_distance
    _geom_bond_publ_flag
    F1 C3 . 1.368(3) ?
    F2 C16 . 1.364(3) ?
    O1 C9 . 1.364(3) ?
    O1 C19 . 1.433(3) ?
    O2 C20 . 1.211(3) ?
    O3 C20 . 1.334(3) ?
    O3 C21 . 1.454(3) ?
    C1 C2 . 1.391(3) ?
    C1 C6 . 1.392(3) ?
    C1 H1A . 0.9500 ?
    C2 C3 . 1.377(3) ?
    C2 H2A . 0.9500 ?
    C3 C4 . 1.367(4) ?
    C4 C5 . 1.396(3) ?
    C4 H4A . 0.9500 ?
    C5 C6 . 1.403(3) ?
    C5 H5A . 0.9500 ?
    C6 C7 . 1.491(3) ?
    C7 C12 . 1.396(3) ?
    C7 C8 . 1.403(3) ?
    C8 C9 . 1.388(3) ?
    C8 H8A . 0.9500 ?
    C9 C10 . 1.397(3) ?
    C10 C11 . 1.395(3) ?
    C10 C20 . 1.506(3) ?
    C11 C12 . 1.398(3) ?
    C11 C13 . 1.489(3) ?
    C12 H12A . 0.9500 ?
    C13 C18 . 1.397(3) ?
    C13 C14 . 1.399(3) ?
    C14 C15 . 1.390(3) ?
    C14 H14A . 0.9500 ?
    C15 C16 . 1.376(3) ?
    C15 H15A . 0.9500 ?
    C16 C17 . 1.378(3) ?
    C17 C18 . 1.393(3) ?
    C17 H17A . 0.9500 ?
    C18 H18A . 0.9500 ?
    C19 H19A . 0.9800 ?
    C19 H19B . 0.9800 ?
    C19 H19C . 0.9800 ?
    C21 H21A . 0.9800 ?
    C21 H21B . 0.9800 ?
    C21 H21C . 0.9800 ?
loop_
    _geom_angle_atom_site_label_1
    _geom_angle_atom_site_label_2
    _geom_angle_atom_site_label_3
    _geom_angle_site_symmetry_1
    _geom_angle_site_symmetry_3
    _geom_angle
    _geom_angle_publ_flag
    C9 O1 C19 . . 116.85(17) ?
    C20 O3 C21 . . 115.4(2) ?
    C2 C1 C6 . . 121.6(2) ?
    C2 C1 H1A . . 119.2 ?
    C6 C1 H1A . . 119.2 ?
    C3 C2 C1 . . 117.9(2) ?
    C3 C2 H2A . . 121.0 ?
    C1 C2 H2A . . 121.0 ?
    C4 C3 F1 . . 118.5(2) ?
    C4 C3 C2 . . 123.3(2) ?
    F1 C3 C2 . . 118.2(2) ?
    C3 C4 C5 . . 117.9(2) ?
    C3 C4 H4A . . 121.0 ?
    C5 C4 H4A . . 121.0 ?
    C4 C5 C6 . . 121.3(2) ?
    C4 C5 H5A . . 119.3 ?
    C6 C5 H5A . . 119.3 ?
    C1 C6 C5 . . 117.9(2) ?
    C1 C6 C7 . . 121.0(2) ?
    C5 C6 C7 . . 121.1(2) ?
    C12 C7 C8 . . 118.75(19) ?
    C12 C7 C6 . . 121.2(2) ?
    C8 C7 C6 . . 120.1(2) ?
    C9 C8 C7 . . 120.0(2) ?
    C9 C8 H8A . . 120.0 ?
    C7 C8 H8A . . 120.0 ?
    O1 C9 C8 . . 124.0(2) ?
    O1 C9 C10 . . 115.18(18) ?
    C8 C9 C10 . . 120.9(2) ?
    C9 C10 C11 . . 119.69(19) ?
    C9 C10 C20 . . 117.84(19) ?
    C11 C10 C20 . . 122.42(19) ?
    C10 C11 C12 . . 119.20(19) ?
    C10 C11 C13 . . 121.49(19) ?
    C12 C11 C13 . . 119.26(19) ?
    C7 C12 C11 . . 121.4(2) ?
    C7 C12 H12A . . 119.3 ?
    C11 C12 H12A . . 119.3 ?
    C18 C13 C14 . . 118.8(2) ?
    C18 C13 C11 . . 120.1(2) ?
    C14 C13 C11 . . 121.00(19) ?
    C15 C14 C13 . . 120.7(2) ?
    C15 C14 H14A . . 119.7 ?
    C13 C14 H14A . . 119.7 ?
    C16 C15 C14 . . 118.4(2) ?
    C16 C15 H15A . . 120.8 ?
    C14 C15 H15A . . 120.8 ?
    F2 C16 C15 . . 118.7(2) ?
    F2 C16 C17 . . 118.2(2) ?
    C15 C16 C17 . . 123.1(2) ?
    C16 C17 C18 . . 117.8(2) ?
    C16 C17 H17A . . 121.1 ?
    C18 C17 H17A . . 121.1 ?
    C17 C18 C13 . . 121.1(2) ?
    C17 C18 H18A . . 119.4 ?
    C13 C18 H18A . . 119.4 ?
    O1 C19 H19A . . 109.5 ?
    O1 C19 H19B . . 109.5 ?
    H19A C19 H19B . . 109.5 ?
    O1 C19 H19C . . 109.5 ?
    H19A C19 H19C . . 109.5 ?
    H19B C19 H19C . . 109.5 ?
    O2 C20 O3 . . 124.2(2) ?
    O2 C20 C10 . . 124.0(2) ?
    O3 C20 C10 . . 111.8(2) ?
    O3 C21 H21A . . 109.5 ?
    O3 C21 H21B . . 109.5 ?
    H21A C21 H21B . . 109.5 ?
    O3 C21 H21C . . 109.5 ?
    H21A C21 H21C . . 109.5 ?
    H21B C21 H21C . . 109.5 ?
loop_
    _geom_torsion_atom_site_label_1
    _geom_torsion_atom_site_label_2
    _geom_torsion_atom_site_label_3
    _geom_torsion_atom_site_label_4
    _geom_torsion_site_symmetry_1
    _geom_torsion_site_symmetry_2
    _geom_torsion_site_symmetry_3
    _geom_torsion_site_symmetry_4
    _geom_torsion
    _geom_torsion_publ_flag
    C6 C1 C2 C3 . . . . 0.5(4) ?
    C1 C2 C3 C4 . . . . -0.7(4) ?
    C1 C2 C3 F1 . . . . -179.9(2) ?
    F1 C3 C4 C5 . . . . 179.6(2) ?
    C2 C3 C4 C5 . . . . 0.4(4) ?
    C3 C4 C5 C6 . . . . 0.0(4) ?
    C2 C1 C6 C5 . . . . -0.1(4) ?
    C2 C1 C6 C7 . . . . -179.9(2) ?
    C4 C5 C6 C1 . . . . -0.2(4) ?
    C4 C5 C6 C7 . . . . 179.7(2) ?
    C1 C6 C7 C12 . . . . -22.6(3) ?
    C5 C6 C7 C12 . . . . 157.5(2) ?
    C1 C6 C7 C8 . . . . 157.1(2) ?
    C5 C6 C7 C8 . . . . -22.8(3) ?
    C12 C7 C8 C9 . . . . -1.5(3) ?
    C6 C7 C8 C9 . . . . 178.8(2) ?
    C19 O1 C9 C8 . . . . 0.4(3) ?
    C19 O1 C9 C10 . . . . -178.9(2) ?
    C7 C8 C9 O1 . . . . -178.0(2) ?
    C7 C8 C9 C10 . . . . 1.3(4) ?
    O1 C9 C10 C11 . . . . 179.9(2) ?
    C8 C9 C10 C11 . . . . 0.6(3) ?
    O1 C9 C10 C20 . . . . 2.4(3) ?
    C8 C9 C10 C20 . . . . -177.0(2) ?
    C9 C10 C11 C12 . . . . -2.3(3) ?
    C20 C10 C11 C12 . . . . 175.2(2) ?
    C9 C10 C11 C13 . . . . 175.2(2) ?
    C20 C10 C11 C13 . . . . -7.3(3) ?
    C8 C7 C12 C11 . . . . -0.2(4) ?
    C6 C7 C12 C11 . . . . 179.5(2) ?
    C10 C11 C12 C7 . . . . 2.1(3) ?
    C13 C11 C12 C7 . . . . -175.4(2) ?
    C10 C11 C13 C18 . . . . 132.5(2) ?
    C12 C11 C13 C18 . . . . -50.0(3) ?
    C10 C11 C13 C14 . . . . -50.5(3) ?
    C12 C11 C13 C14 . . . . 127.0(2) ?
    C18 C13 C14 C15 . . . . -1.3(4) ?
    C11 C13 C14 C15 . . . . -178.3(2) ?
    C13 C14 C15 C16 . . . . -0.2(4) ?
    C14 C15 C16 F2 . . . . -177.8(2) ?
    C14 C15 C16 C17 . . . . 0.8(4) ?
    F2 C16 C17 C18 . . . . 178.7(2) ?
    C15 C16 C17 C18 . . . . 0.0(4) ?
    C16 C17 C18 C13 . . . . -1.6(4) ?
    C14 C13 C18 C17 . . . . 2.2(4) ?
    C11 C13 C18 C17 . . . . 179.2(2) ?
    C21 O3 C20 O2 . . . . -3.3(3) ?
    C21 O3 C20 C10 . . . . 175.9(2) ?
    C9 C10 C20 O2 . . . . 108.9(3) ?
    C11 C10 C20 O2 . . . . -68.6(3) ?
    C9 C10 C20 O3 . . . . -70.2(3) ?
    C11 C10 C20 O3 . . . . 112.3(2) ?
loop_
    _geom_hbond_atom_site_label_D
    _geom_hbond_atom_site_label_H
    _geom_hbond_atom_site_label_A
    _geom_hbond_site_symmetry_A
    _geom_hbond_distance_DH
    _geom_hbond_distance_HA
    _geom_hbond_distance_DA
    _geom_hbond_angle_DHA
    _geom_hbond_publ_flag
    C1 H1A O2 4_566 0.95 2.57 3.310(3) 135 yes
    C1 H1A Cg1 3_566 0.95 2.76 3.367(3) 123 yes
    C19 H19A Cg2 3_456 0.98 2.62 3.466(2) 144 yes
