# Supplementary material for: Methyl 4,4′′-difluoro-5′-meth­oxy-1,1′:3′,1′′-terphenyl-4′-carboxyl­ate
Source: Acta Crystallogr Sect E Struct Rep Online. 2011 Nov 23;67(Pt 12):o3390. doi: 10.1107/S1600536811048719 (PMC3239031; doi:10.1107/S1600536811048719)
Supplement: Supplementary file 2 [file e-67-o3390-Isup2.hkl]

# 
# h,k,l, Fc-squared, Fo-squared, sigma(Fo-squared) and status flag 
# 
data_I
_shelx_title ' bks12_0m in P2(1)2(1)2(1) (100K)' 
_shelx_refln_list_code          4 
_shelx_F_calc_maximum      136.33 
_exptl_crystal_F_000       736.00 
_reflns_d_resolution_high  0.7107 
 
loop_ 
 _symmetry_equiv_pos_as_xyz 
 'x, y, z' 
 '-x+1/2, -y, z+1/2' 
 '-x, y+1/2, -z+1/2' 
 'x+1/2, -y+1/2, -z' 
 
_cell_length_a     8.1270 
_cell_length_b     9.4681 
_cell_length_c    22.3297 
_cell_angle_alpha  90.000 
_cell_angle_beta   90.000 
_cell_angle_gamma  90.000 
 
_shelx_F_squared_multiplier     1.000 
 
loop_ 
 _refln_index_h 
 _refln_index_k 
 _refln_index_l 
 _refln_F_squared_calc 
 _refln_F_squared_meas 
 _refln_F_squared_sigma 
 _refln_observed_status 
   4   0   0     1178.34     1201.60     37.67 o 
   6   0   0        4.03       -3.01      3.90 o 
   8   0   0        7.09       24.95      9.28 o 
  10   0   0      297.34      262.34     27.36 o 
   1   1   0     1657.92     1728.52     22.20 o 
   2   1   0    15693.20    14339.43    220.22 o 
   3   1   0     4752.80     4734.43     84.18 o 
   4   1   0      986.88      940.43     28.54 o 
   5   1   0     1059.21     1128.68     20.96 o 
   6   1   0      147.00      116.09      7.79 o 
   7   1   0      368.37      375.36     19.20 o 
   8   1   0      383.89      375.97     20.67 o 
   9   1   0      228.63      283.76     63.11 o 
  10   1   0        0.06       -3.71      8.02 o 
  11   1   0       90.82       94.21     26.09 o 
   0   2   0    12021.47    11156.92    163.87 o 
   1   2   0      358.34      307.90      6.12 o 
   2   2   0     4402.76     4571.82     50.11 o 
   3   2   0      290.24      293.74      8.72 o 
   4   2   0       17.29       24.56      4.34 o 
   5   2   0     1174.21     1280.25     27.25 o 
   6   2   0       76.39      104.10     26.05 o 
   7   2   0       16.65       31.60      5.41 o 
   8   2   0       29.23       41.95      8.92 o 
   9   2   0        2.20       -4.86      5.91 o 
  10   2   0       13.98        7.01      5.60 o 
  11   2   0        0.84       35.77      9.96 o 
   1   3   0     2823.21     2787.31     22.34 o 
   2   3   0     1865.52     1883.23     22.85 o 
   3   3   0     1072.18     1005.62     17.83 o 
   4   3   0      653.24      721.73     19.19 o 
   5   3   0      105.46       91.31      8.98 o 
   6   3   0       11.84       12.58      4.47 o 
   7   3   0        0.66       -1.18      3.39 o 
   8   3   0        0.22        2.01      2.68 o 
   9   3   0       42.95       74.63     12.01 o 
  10   3   0       44.25       42.78     10.45 o 
  11   3   0        0.07       18.99      6.75 o 
   0   4   0      284.04      255.47      7.72 o 
   1   4   0      118.29      156.41      3.87 o 
   2   4   0      547.07      578.64      8.81 o 
   3   4   0      347.40      286.68      9.67 o 
   4   4   0      341.22      328.68     11.63 o 
   5   4   0      215.66      212.87     12.00 o 
   6   4   0      242.66      217.62     13.06 o 
   7   4   0       46.61       46.50      8.19 o 
   8   4   0        0.01       20.69      4.68 o 
   9   4   0        6.66       15.78      4.72 o 
  10   4   0      272.85      247.41     27.70 o 
   1   5   0      677.08      753.51     13.30 o 
   2   5   0       52.17       29.41      2.81 o 
   3   5   0     1440.40     1463.17     18.25 o 
   4   5   0        1.17       -1.23      2.38 o 
   5   5   0      179.93      178.40     11.78 o 
   6   5   0      636.74      600.47     22.02 o 
   7   5   0       69.80       80.30     10.93 o 
   8   5   0       30.27       33.68      8.04 o 
   9   5   0        4.89        1.77      5.45 o 
  10   5   0       83.64       69.95     17.89 o 
   0   6   0        2.75        6.36      2.31 o 
   1   6   0       45.50       46.13      3.65 o 
   2   6   0        0.39        4.05      2.46 o 
   3   6   0      127.86      126.54      8.78 o 
   4   6   0       88.52      103.83      8.67 o 
   5   6   0     1926.29     1861.15     33.96 o 
   6   6   0       82.60      108.55     12.54 o 
   7   6   0       31.03       40.58     11.96 o 
   8   6   0      105.20       85.15     16.40 o 
   9   6   0        0.46       -1.57      4.84 o 
  10   6   0        1.63       -1.61      7.68 o 
   1   7   0       56.37       67.02      7.67 o 
   2   7   0        0.40        2.30      1.95 o 
   3   7   0       88.93      110.07      6.10 o 
   4   7   0        2.02        4.15      3.83 o 
   5   7   0      253.70      228.45     15.58 o 
   6   7   0      320.04      328.03     26.08 o 
   7   7   0        1.67       -0.40      4.74 o 
   8   7   0       41.40       46.86     14.07 o 
   9   7   0        1.65        5.27      5.41 o 
   0   8   0      413.15      417.84     14.35 o 
   1   8   0       12.47       13.43      2.45 o 
   2   8   0      302.00      280.23     16.12 o 
   3   8   0        1.50       -2.07      5.93 o 
   4   8   0      132.66      129.19     21.14 o 
   5   8   0       55.16       60.15     14.34 o 
   6   8   0      393.56      376.11     29.96 o 
   7   8   0        9.69       12.41      8.63 o 
   8   8   0       82.88       80.88     18.23 o 
   9   8   0       40.08       40.10     14.45 o 
   1   9   0      178.49      167.91      9.59 o 
   2   9   0        8.99       10.23      7.44 o 
   3   9   0       53.26       61.83      8.84 o 
   4   9   0      337.02      281.53     17.86 o 
   5   9   0        0.21        3.28      4.70 o 
   6   9   0       15.59       10.37      8.68 o 
   7   9   0       34.94       34.58     13.51 o 
   8   9   0        0.31        2.02      7.91 o 
   0  10   0      112.66      157.24     16.29 o 
   1  10   0       40.83       51.09     11.63 o 
   2  10   0       10.11       44.09      9.54 o 
   3  10   0      334.79      293.88     17.68 o 
   4  10   0      251.40      307.09     25.40 o 
   5  10   0       31.47       24.87      7.94 o 
   6  10   0       72.10       46.16     15.30 o 
   7  10   0       39.42       30.39     13.77 o 
   1  11   0       37.52       48.69      9.49 o 
   2  11   0       47.28       48.62      8.40 o 
   3  11   0      205.45      271.27     17.94 o 
   4  11   0        0.08       12.85      6.83 o 
   5  11   0        0.09       -6.06      4.44 o 
   6  11   0      152.62      163.60     28.11 o 
   0  12   0      131.14      133.23     22.33 o 
   1  12   0      491.56      499.86     24.17 o 
   2  12   0      269.60      329.26     29.70 o 
   3  12   0        0.66       -0.76      6.90 o 
   4  12   0        1.04        6.20      8.32 o 
   1  13   0       92.44       62.43     11.50 o 
   2  13   0       12.33       12.52     10.48 o 
   1   0   1        0.04       -0.40      1.17 o 
   2   0   1     2898.38     2763.20     51.89 o 
   3   0   1      157.11      151.55     11.45 o 
   4   0   1      114.15      101.67      7.61 o 
   5   0   1     3865.32     4079.90     63.07 o 
   6   0   1       45.07       36.13      7.51 o 
   7   0   1       21.22       37.72      8.47 o 
   8   0   1        0.17        4.28      3.23 o 
   9   0   1       28.03       24.37      7.36 o 
  10   0   1      233.47      222.49     19.84 o 
  11   0   1       38.23       30.01     27.25 o 
   0   1   1       34.62       24.70      1.61 o 
   1   1   1     4451.15     4116.66    157.15 o 
   2   1   1    18585.79    17519.53    195.15 o 
   3   1   1     1448.36     1424.56     19.65 o 
   4   1   1      402.97      447.46      8.60 o 
   5   1   1      260.44      282.72      7.58 o 
   6   1   1      347.04      334.99      9.70 o 
   7   1   1      173.32      200.12     10.82 o 
   8   1   1       27.37       27.84      4.85 o 
   9   1   1       18.53       17.80      5.38 o 
  10   1   1       12.37       37.98      8.62 o 
  11   1   1       16.35       23.99      5.92 o 
   0   2   1    11352.80    11345.45     73.21 o 
   1   2   1     3098.29     2990.81     19.18 o 
   2   2   1     3571.13     3457.90     24.94 o 
   3   2   1     3915.09     3890.17     31.53 o 
   4   2   1      419.04      384.07      9.13 o 
   5   2   1      462.57      443.83     10.82 o 
   6   2   1      278.78      296.34      8.92 o 
   7   2   1       11.42       17.46      3.11 o 
   8   2   1       18.85       20.63      6.47 o 
   9   2   1        9.14       15.73      5.15 o 
  10   2   1        8.72        7.87      8.23 o 
  11   2   1        0.64       10.56      3.26 o 
   0   3   1      252.10      223.90      4.70 o 
   1   3   1     4605.69     4553.79     20.72 o 
   2   3   1       66.04       53.83      2.58 o 
   3   3   1        6.17       14.30      2.16 o 
   4   3   1     2668.89     2746.32     27.43 o 
   5   3   1      109.34      113.07      6.19 o 
   6   3   1      171.99      164.57      7.74 o 
   7   3   1        6.93        8.14      3.25 o 
   8   3   1      139.31      132.24      8.07 o 
   9   3   1       23.52       38.01     11.70 o 
  10   3   1       76.12       81.91      9.66 o 
  11   3   1        7.86       15.24     20.65 o 
   0   4   1      942.92      864.55      9.27 o 
   1   4   1      136.23      136.39      2.65 o 
   2   4   1      903.63      939.76      8.76 o 
   3   4   1      922.17      955.47      9.99 o 
   4   4   1      758.14      799.82     11.04 o 
   5   4   1      127.69      120.32      6.66 o 
   6   4   1        7.09        4.95      2.91 o 
   7   4   1      141.46      156.63      9.65 o 
   8   4   1       77.58       76.79      6.84 o 
   9   4   1       28.72       23.33      5.32 o 
  10   4   1       31.29       45.25      9.55 o 
   0   5   1       31.99       36.47      2.86 o 
   1   5   1      142.95      130.91      4.30 o 
   2   5   1       66.25       97.75      3.07 o 
   3   5   1      408.91      367.08      6.06 o 
   4   5   1       98.19      105.38      4.43 o 
   5   5   1      283.22      281.03      9.50 o 
   6   5   1       11.26        7.08      3.26 o 
   7   5   1       88.12       81.86      7.77 o 
   8   5   1       39.66       49.86      8.70 o 
   9   5   1       13.85       22.99      6.88 o 
  10   5   1        7.02        0.86      3.37 o 
   0   6   1      810.05      832.37     12.40 o 
   1   6   1       15.26       24.63      1.94 o 
   2   6   1       35.12       45.08      3.05 o 
   3   6   1      405.31      391.16      6.74 o 
   4   6   1        6.05        4.12      1.69 o 
   5   6   1      110.28      112.78      7.84 o 
   6   6   1       26.54       19.52      5.13 o 
   7   6   1        3.14        3.81      3.68 o 
   8   6   1        4.10        2.17      4.01 o 
   9   6   1       15.73        7.06      3.79 o 
  10   6   1       31.32       23.42      9.68 o 
   0   7   1      600.45      598.94     11.27 o 
   1   7   1       55.27       62.90      3.23 o 
   2   7   1       40.41       43.22      3.28 o 
   3   7   1      114.17      125.74      4.74 o 
   4   7   1      207.58      192.30     10.84 o 
   5   7   1       47.79       48.58      8.86 o 
   6   7   1       66.10       68.81     10.85 o 
   7   7   1      102.47       92.42     19.43 o 
   8   7   1        3.37       -1.67      4.90 o 
   9   7   1        4.36        0.28      3.93 o 
   0   8   1       83.01       84.90      5.64 o 
   1   8   1      185.88      169.42      5.89 o 
   2   8   1     1254.62     1228.18     15.32 o 
   3   8   1       11.15       15.79      3.31 o 
   4   8   1      147.49      155.09     10.42 o 
   5   8   1      149.72      168.78     12.10 o 
   6   8   1       12.75        4.84      4.99 o 
   7   8   1      118.87      107.06     14.20 o 
   8   8   1        9.58       16.80      7.29 o 
   9   8   1       21.38        5.36      5.79 o 
   0   9   1      435.21      396.84     12.29 o 
   1   9   1      388.85      397.50      9.37 o 
   2   9   1      645.63      641.47     13.07 o 
   3   9   1      229.73      228.30      9.08 o 
   4   9   1      428.18      408.71     15.09 o 
   5   9   1       83.70      110.03     11.76 o 
   6   9   1      100.68       93.95     22.80 o 
   7   9   1       44.22       48.72     10.54 o 
   8   9   1       11.87       -2.37      4.70 o 
   0  10   1       20.33       38.34      6.41 o 
   1  10   1      257.48      273.01      9.68 o 
   2  10   1      341.43      358.22     18.40 o 
   3  10   1        2.22        5.55      3.64 o 
   4  10   1       63.32       80.37      9.14 o 
   5  10   1       45.22       52.37      8.57 o 
   6  10   1        5.50        7.89      6.53 o 
   7  10   1        2.55        6.92      7.11 o 
   0  11   1       31.08       42.29      8.98 o 
   1  11   1      176.95      196.06     11.92 o 
   2  11   1       62.26       66.03      6.26 o 
   3  11   1      101.67      113.29     12.06 o 
   4  11   1      186.40      229.73     18.01 o 
   5  11   1      244.79      246.74     17.14 o 
   6  11   1        4.73        3.77      6.29 o 
   0  12   1        5.02       -0.24      7.12 o 
   1  12   1        0.02       -1.45      3.33 o 
   2  12   1       36.10       21.34      6.22 o 
   3  12   1       44.04       46.20     10.51 o 
   4  12   1        0.59        1.57      5.22 o 
   0  13   1      137.94      114.29     15.43 o 
   1  13   1        0.85       -1.02      3.53 o 
   2  13   1        3.60        3.39      5.26 o 
   2   0   2     2546.60     2613.86     39.40 o 
   3   0   2     1185.98     1137.39     33.11 o 
   4   0   2      393.56      404.38     21.33 o 
   5   0   2      288.18      288.34     14.11 o 
   6   0   2       67.17       77.82     11.10 o 
   7   0   2      973.87     1025.48     32.25 o 
   8   0   2      155.60      165.38     14.88 o 
   9   0   2        5.04       -2.93      7.53 o 
  10   0   2       70.71       66.22     11.87 o 
  11   0   2       65.81       62.93     12.55 o 
   0   1   2     1507.83     1427.10     10.78 o 
   1   1   2     4011.81     3875.45     63.74 o 
   2   1   2    16457.12    16310.96    145.08 o 
   3   1   2      408.23      373.04      7.50 o 
   4   1   2      121.68      149.59      5.20 o 
   5   1   2       89.04       74.92      4.67 o 
   6   1   2       23.61       24.82      3.96 o 
   7   1   2       41.49       56.92      6.84 o 
   8   1   2      174.24      194.24     11.23 o 
   9   1   2       16.52       21.54      8.77 o 
  10   1   2        5.31       11.15     11.67 o 
  11   1   2        6.80       -1.41      7.38 o 
   0   2   2     1864.91     1772.48     13.50 o 
   1   2   2      329.86      307.46      5.21 o 
   2   2   2      964.03      955.87     11.21 o 
   3   2   2     2667.95     2675.82     26.45 o 
   4   2   2     1057.17     1058.86     14.60 o 
   5   2   2       96.55       79.94      5.30 o 
   6   2   2        4.04        2.13      2.09 o 
   7   2   2      165.97      192.99      9.08 o 
   8   2   2      136.44      140.45     11.37 o 
   9   2   2       28.94       13.22      4.73 o 
  10   2   2       11.23        0.79      6.69 o 
  11   2   2       14.10       14.45      4.65 o 
   0   3   2      720.48      698.98      7.92 o 
   1   3   2     1671.11     1698.67     11.02 o 
   2   3   2     2361.35     2358.99     17.17 o 
   3   3   2      430.04      395.10      8.25 o 
   4   3   2      521.48      554.94      9.25 o 
   5   3   2       42.48       39.47      3.43 o 
   6   3   2      721.92      718.96     14.58 o 
   7   3   2       37.77       36.35      4.53 o 
   8   3   2       83.92       97.30      8.67 o 
   9   3   2       27.16       22.08      4.23 o 
  10   3   2        0.75        4.62      2.95 o 
  11   3   2       78.80      100.56     12.26 o 
   0   4   2       12.58        7.71      1.33 o 
   1   4   2      835.58      831.50      6.64 o 
   2   4   2     3338.88     3432.30     19.96 o 
   3   4   2     1170.33     1079.19     10.52 o 
   4   4   2     1113.96     1131.20     14.44 o 
   5   4   2      114.58      125.71      5.56 o 
   6   4   2       85.87       85.81      7.22 o 
   7   4   2        1.19       -0.66      2.15 o 
   8   4   2       21.53       25.36      6.50 o 
   9   4   2       20.57       11.82      4.18 o 
  10   4   2      274.75      278.91     16.82 o 
   0   5   2       43.12       37.59      2.73 o 
   1   5   2        7.97        5.64      0.94 o 
   2   5   2      505.51      530.74      6.51 o 
   3   5   2      103.55      112.15      3.65 o 
   4   5   2      101.93       99.37      4.61 o 
   5   5   2       45.89       42.75      5.16 o 
   6   5   2      140.19      158.76      8.36 o 
   7   5   2       73.01       64.54      6.84 o 
   8   5   2      260.24      250.41     13.04 o 
   9   5   2        8.39       17.33      5.66 o 
  10   5   2       15.75       21.47      9.28 o 
   0   6   2        4.05        3.01      1.71 o 
   1   6   2      683.58      691.71      7.99 o 
   2   6   2       16.21       17.86      1.82 o 
   3   6   2       85.99       92.54      3.87 o 
   4   6   2      329.77      300.82      6.96 o 
   5   6   2       38.73       42.68      5.14 o 
   6   6   2       18.64       18.42      4.81 o 
   7   6   2       84.95       90.82      9.74 o 
   8   6   2       20.02       14.64      6.27 o 
   9   6   2       27.26       30.92      7.06 o 
  10   6   2       23.42       11.28      5.49 o 
   0   7   2        0.09        2.43      1.61 o 
   1   7   2      149.18      146.93      5.36 o 
   2   7   2        2.36        4.07      1.61 o 
   3   7   2      345.83      325.01      7.12 o 
   4   7   2      495.90      483.64     11.28 o 
   5   7   2      447.25      435.50     14.57 o 
   6   7   2      264.87      232.50     11.47 o 
   7   7   2       76.36       80.67     11.86 o 
   8   7   2       30.73       16.60      6.02 o 
   9   7   2       15.09       12.10      6.00 o 
   0   8   2     1925.77     1789.71     21.99 o 
   1   8   2      382.10      396.99      8.78 o 
   2   8   2      283.82      263.10      7.29 o 
   3   8   2      440.91      437.24     10.92 o 
   4   8   2      172.75      182.75      9.45 o 
   5   8   2       38.81       43.25      7.35 o 
   6   8   2       35.58       34.14      7.81 o 
   7   8   2       30.18       34.82      9.46 o 
   8   8   2       57.99       39.47      9.51 o 
   9   8   2       14.30       12.70      6.20 o 
   0   9   2      433.95      426.83     14.87 o 
   1   9   2      482.21      486.28     10.43 o 
   2   9   2      115.35      136.02     10.80 o 
   3   9   2      311.53      354.21     11.07 o 
   4   9   2      203.94      197.60     11.57 o 
   5   9   2       11.14        8.70      5.23 o 
   6   9   2      107.48       87.38     11.16 o 
   7   9   2       56.94       58.41     11.81 o 
   8   9   2        7.64       -1.42      5.24 o 
   0  10   2      119.64      146.53     12.14 o 
   1  10   2      181.99      225.80     16.92 o 
   2  10   2       96.63      133.89     17.76 o 
   3  10   2      197.05      223.33     16.17 o 
   4  10   2      170.54      164.86     12.21 o 
   5  10   2        6.44        6.55      6.46 o 
   6  10   2       35.99       46.46      8.89 o 
   7  10   2       81.16       79.27     14.21 o 
   0  11   2       26.07       20.77      9.41 o 
   1  11   2       27.71       26.43      5.37 o 
   2  11   2       59.75       56.61      7.22 o 
   3  11   2       89.64       76.20      9.84 o 
   4  11   2       69.98       66.15     10.85 o 
   5  11   2       19.78       21.88      6.56 o 
   6  11   2       31.48       11.37      7.43 o 
   0  12   2       30.46       35.12      8.62 o 
   1  12   2       39.26       35.93      6.38 o 
   2  12   2        1.40        0.23      4.12 o 
   3  12   2       12.50        5.73      9.41 o 
   4  12   2       37.22       39.41      8.09 o 
   0  13   2       19.41       33.79      9.01 o 
   1  13   2       49.28       42.01      8.21 o 
   2  13   2       70.38       64.04     11.79 o 
   1   0   3     7424.23     7286.46     76.39 o 
   2   0   3    10803.13    10303.69    234.58 o 
   3   0   3      154.16      156.55     11.89 o 
   4   0   3     1066.46     1063.28     36.39 o 
   5   0   3       10.66       10.03      5.76 o 
   6   0   3       20.35       43.21      8.10 o 
   7   0   3        2.95       10.47      4.63 o 
   8   0   3       79.23      122.92     14.50 o 
   9   0   3        0.13        1.29      4.54 o 
  10   0   3       17.82       97.66     20.54 o 
  11   0   3        5.83        3.61      4.88 o 
   0   1   3       93.83       52.51      1.83 o 
   1   1   3     1123.68     1098.11     14.70 o 
   2   1   3     3688.30     3628.82     38.42 o 
   3   1   3      947.49      974.12     16.60 o 
   4   1   3      159.03      151.21      4.84 o 
   5   1   3      271.48      263.08      8.44 o 
   6   1   3      327.87      351.73     10.79 o 
   7   1   3      151.06      159.13      9.35 o 
   8   1   3       33.06       39.34      6.18 o 
   9   1   3      136.42      164.12     22.12 o 
  10   1   3       12.00       14.60      6.88 o 
  11   1   3       19.88       32.19     12.41 o 
   0   2   3      221.79      198.82      3.82 o 
   1   2   3      434.41      382.39      5.39 o 
   2   2   3     2418.69     2458.08     23.13 o 
   3   2   3      342.43      307.76     12.48 o 
   4   2   3     1330.90     1335.82     16.64 o 
   5   2   3        8.66        3.74      1.98 o 
   6   2   3      192.23      205.47      7.58 o 
   7   2   3       14.99       12.16      3.34 o 
   8   2   3      104.76      126.56     10.57 o 
   9   2   3       77.02       71.36      8.36 o 
  10   2   3       44.25       58.76      7.85 o 
  11   2   3       30.05       39.79      7.71 o 
   0   3   3     4727.52     4427.00     27.32 o 
   1   3   3       65.48       45.72      1.76 o 
   2   3   3      313.83      296.76      5.01 o 
   3   3   3     1369.14     1388.52     14.67 o 
   4   3   3       46.19       38.86      3.20 o 
   5   3   3      428.30      452.97     12.05 o 
   6   3   3       76.68       64.16      5.98 o 
   7   3   3      167.39      161.78      7.90 o 
   8   3   3       22.64       19.63      8.68 o 
   9   3   3       16.85       31.21      5.03 o 
  10   3   3       85.76       77.30     19.31 o 
  11   3   3       13.10        0.27      5.34 o 
   0   4   3      274.45      275.36      5.03 o 
   1   4   3     1271.51     1342.90      8.58 o 
   2   4   3     1699.33     1703.87     13.09 o 
   3   4   3     1783.45     1830.82     16.04 o 
   4   4   3      347.08      355.38      9.52 o 
   5   4   3       81.14       85.19      4.96 o 
   6   4   3        4.38       -1.47      2.13 o 
   7   4   3       54.85       60.95      7.59 o 
   8   4   3      284.27      293.73     10.93 o 
   9   4   3        5.32       10.57      9.91 o 
  10   4   3       14.73       13.29      4.53 o 
   0   5   3       44.40       60.99      3.13 o 
   1   5   3        5.21        6.26      1.17 o 
   2   5   3      241.18      271.82      4.77 o 
   3   5   3       83.92      112.39      3.59 o 
   4   5   3      189.63      195.00      5.65 o 
   5   5   3      159.38      156.67      7.04 o 
   6   5   3        8.38        9.80      2.93 o 
   7   5   3       59.27       57.30      6.90 o 
   8   5   3      289.81      313.55     18.96 o 
   9   5   3       21.06       13.10      4.87 o 
  10   5   3       34.03       31.27      8.44 o 
   0   6   3        5.19       11.50      3.24 o 
   1   6   3      131.44      154.29      3.86 o 
   2   6   3      112.10      117.43      4.54 o 
   3   6   3      247.85      253.22      5.45 o 
   4   6   3      156.21      163.47      6.19 o 
   5   6   3       89.02       86.37      7.07 o 
   6   6   3       36.56       42.61      6.50 o 
   7   6   3       68.08       63.60     11.44 o 
   8   6   3       41.56       34.81      6.00 o 
   9   6   3       16.20        9.29      4.89 o 
  10   6   3        8.17        1.85      7.24 o 
   0   7   3      791.57      757.24     12.75 o 
   1   7   3       94.12      101.33      3.89 o 
   2   7   3      285.43      283.74      6.03 o 
   3   7   3      601.36      590.52      9.61 o 
   4   7   3      159.60      165.36      7.86 o 
   5   7   3      145.12      150.81     10.82 o 
   6   7   3       89.02       81.41      8.38 o 
   7   7   3       52.75       95.24     12.87 o 
   8   7   3       32.08       21.22      6.35 o 
   9   7   3        5.68        6.07      4.67 o 
   0   8   3     1262.37     1259.04     17.94 o 
   1   8   3      934.40      925.94     11.47 o 
   2   8   3      782.57      762.40     12.03 o 
   3   8   3      207.53      190.99      7.37 o 
   4   8   3      198.86      211.68     10.50 o 
   5   8   3       36.66       47.71      7.94 o 
   6   8   3       69.87       60.91     12.54 o 
   7   8   3        4.24        1.57      4.90 o 
   8   8   3       84.82       68.68     10.38 o 
   9   8   3       22.29       16.88      6.46 o 
   0   9   3        0.13        9.19      6.36 o 
   1   9   3       31.80       41.11      3.79 o 
   2   9   3      434.73      441.44     11.14 o 
   3   9   3       43.67       53.73     11.21 o 
   4   9   3      196.66      207.93     14.41 o 
   5   9   3      248.94      283.76     15.35 o 
   6   9   3       22.70       13.86      7.66 o 
   7   9   3       40.82       53.85     11.14 o 
   8   9   3       97.65       91.37     12.51 o 
   0  10   3      462.59      482.71     27.33 o 
   1  10   3      103.69      132.04      7.78 o 
   2  10   3      111.84      124.26     18.58 o 
   3  10   3       63.76       52.73      7.21 o 
   4  10   3       74.07       63.35      9.22 o 
   5  10   3       31.61       17.17      6.06 o 
   6  10   3      215.93      219.72     25.76 o 
   7  10   3        2.35        0.10      5.29 o 
   0  11   3        8.30       -0.60      4.02 o 
   1  11   3        8.51       15.40      5.06 o 
   2  11   3        7.93        6.09      4.32 o 
   3  11   3       33.42       37.00      7.44 o 
   4  11   3      143.71      123.35     14.68 o 
   5  11   3       49.30       62.55     12.96 o 
   6  11   3       16.75       13.00      9.92 o 
   0  12   3       76.88       72.01     11.64 o 
   1  12   3       55.47       64.29      8.01 o 
   2  12   3       49.78       46.31      8.38 o 
   3  12   3       24.57       22.45      6.63 o 
   4  12   3       71.52       67.21     10.40 o 
   0  13   3        5.17       15.96      7.55 o 
   1  13   3       12.56        6.55      5.30 o 
   2  13   3       13.74       18.34      8.47 o 
   0   0   4      485.92      515.65     14.43 o 
   1   0   4      502.50      458.75     15.50 o 
   3   0   4      738.78      662.02     16.97 o 
   4   0   4     1373.67     1372.02     42.81 o 
   5   0   4       29.08       45.86     10.91 o 
   6   0   4      237.27      282.79     22.80 o 
   7   0   4       29.19       24.30      6.72 o 
   8   0   4      256.90      271.84     25.50 o 
   9   0   4       27.88       59.17     15.96 o 
  10   0   4      228.78      245.51     22.33 o 
  11   0   4      335.52      381.23     25.16 o 
   0   1   4      180.78      169.10      2.83 o 
   1   1   4     4252.23     4214.44     33.91 o 
   2   1   4     2336.19     2358.59     23.65 o 
   3   1   4      110.73       95.99      9.41 o 
   4   1   4     2664.22     2644.16     29.14 o 
   5   1   4       44.59       59.97      5.13 o 
   6   1   4      203.30      215.24      8.45 o 
   7   1   4       29.12       22.62      8.29 o 
   8   1   4       43.40       63.08      7.26 o 
   9   1   4      123.70      158.54     11.78 o 
  10   1   4       67.98      103.83     12.29 o 
  11   1   4       16.97       24.54      6.39 o 
   0   2   4     2462.11     2422.69     17.13 o 
   1   2   4     4640.25     4750.19     27.72 o 
   2   2   4     1177.43     1143.08     11.46 o 
   3   2   4       64.65       66.88      3.57 o 
   4   2   4     1239.85     1329.63     15.76 o 
   5   2   4        4.96        0.15      1.26 o 
   6   2   4       34.92       40.75      4.99 o 
   7   2   4       11.03        8.40      3.04 o 
   8   2   4       44.47       66.13     10.81 o 
   9   2   4       15.40       10.52      5.70 o 
  10   2   4       35.04       29.43      5.85 o 
  11   2   4       15.59       67.20     17.99 o 
   0   3   4      410.10      398.51      5.36 o 
   1   3   4      109.97      119.16      2.85 o 
   2   3   4      794.66      778.79      8.31 o 
   3   3   4       84.56      111.32      4.06 o 
   4   3   4      266.99      247.87      7.89 o 
   5   3   4     1336.78     1296.01     15.49 o 
   6   3   4     1000.44      982.83     28.28 o 
   7   3   4      655.99      625.06     14.58 o 
   8   3   4      136.95      132.19     11.20 o 
   9   3   4      191.65      186.63     11.97 o 
  10   3   4        0.93        0.91      3.04 o 
  11   3   4       60.44       60.02      9.77 o 
   0   4   4       75.76      105.12      5.22 o 
   1   4   4      899.40      922.47      7.27 o 
   2   4   4      756.87      883.16      8.81 o 
   3   4   4      353.08      312.32      6.06 o 
   4   4   4      334.26      347.47      7.99 o 
   5   4   4      285.50      312.72      8.10 o 
   6   4   4      175.95      167.45      8.06 o 
   7   4   4      130.18      133.91      8.22 o 
   8   4   4      174.58      202.29     11.91 o 
   9   4   4      173.45      177.42     20.14 o 
  10   4   4       75.01      104.67     12.65 o 
   0   5   4     2752.41     2956.70     21.70 o 
   1   5   4       60.97       99.49      2.79 o 
   2   5   4      263.09      242.09      4.31 o 
   3   5   4      996.97      985.14     11.23 o 
   4   5   4       12.95       15.38      2.60 o 
   5   5   4      655.16      673.53     11.49 o 
   6   5   4      176.03      184.08      9.38 o 
   7   5   4       61.32       52.58      6.85 o 
   8   5   4       20.69       12.84      4.67 o 
   9   5   4      110.65      105.53     36.18 o 
  10   5   4       13.32       37.36      9.44 o 
   0   6   4        1.30        1.41      1.16 o 
   1   6   4      864.62      838.69      8.84 o 
   2   6   4       97.00      121.14      4.86 o 
   3   6   4      985.33      972.88     12.34 o 
   4   6   4       38.32       41.52      3.96 o 
   5   6   4       17.99       19.97      4.06 o 
   6   6   4      651.72      588.91     17.11 o 
   7   6   4       26.49       26.77      5.38 o 
   8   6   4       21.21       25.39      5.24 o 
   9   6   4       17.01       10.42      4.95 o 
  10   6   4       19.42       21.88     15.49 o 
   0   7   4       70.26       53.26      4.25 o 
   1   7   4      269.13      269.03      5.39 o 
   2   7   4     1304.73     1253.82     14.22 o 
   3   7   4      249.62      240.32      7.06 o 
   4   7   4      125.95      118.17      7.24 o 
   5   7   4      272.39      241.37     11.28 o 
   6   7   4       38.53       41.06      6.01 o 
   7   7   4      140.78      152.80     13.52 o 
   8   7   4       20.34       20.51      6.48 o 
   9   7   4        5.08        2.97      4.59 o 
   0   8   4      953.71      884.76     16.84 o 
   1   8   4       10.83       18.86      2.35 o 
   2   8   4      449.66      446.35     13.00 o 
   3   8   4      371.64      338.14     13.07 o 
   4   8   4       75.37       88.23      9.18 o 
   5   8   4      219.99      201.24     11.80 o 
   6   8   4      154.16      136.35     13.53 o 
   7   8   4      190.84      204.64     19.80 o 
   8   8   4       10.17        8.54      5.70 o 
   9   8   4       61.30       71.44     10.92 o 
   0   9   4      507.60      487.84     37.30 o 
   1   9   4      606.26      576.05     12.87 o 
   2   9   4       81.24       99.70      7.88 o 
   3   9   4       48.74       48.17      4.81 o 
   4   9   4       23.89       21.28      5.94 o 
   5   9   4        6.31       -2.69      4.30 o 
   6   9   4      106.53      108.06     12.54 o 
   7   9   4       49.17       26.69      8.59 o 
   8   9   4       64.25       47.60     13.88 o 
   0  10   4       44.18       62.85      7.30 o 
   1  10   4       85.92       97.44      7.42 o 
   2  10   4      103.00      119.56     11.37 o 
   3  10   4      130.91      130.12     15.04 o 
   4  10   4       89.59       90.77     10.96 o 
   5  10   4        3.07        2.44      4.19 o 
   6  10   4       51.30       56.95      9.52 o 
   7  10   4        5.92        6.02      6.72 o 
   0  11   4      210.83      220.77     17.04 o 
   1  11   4        7.99       14.40      5.14 o 
   2  11   4       99.68      115.81     10.19 o 
   3  11   4       55.65       56.12      7.69 o 
   4  11   4       22.24       23.22      6.71 o 
   5  11   4       79.87       77.41     11.05 o 
   6  11   4       99.83       95.45     12.25 o 
   0  12   4      158.64      154.89     16.63 o 
   1  12   4       12.30       14.79      4.57 o 
   2  12   4       27.02       26.75      6.85 o 
   3  12   4       47.05       54.33     10.32 o 
   4  12   4       15.51       24.26     11.06 o 
   0  13   4        6.77        1.76      5.47 o 
   1  13   4        9.36        1.57      4.94 o 
   2  13   4       15.73        3.58      5.15 o 
   1   0   5     1784.65     1747.56     25.32 o 
   2   0   5     2401.86     2447.21     47.12 o 
   3   0   5      309.76      298.74     11.32 o 
   4   0   5      471.02      413.27     22.68 o 
   5   0   5     2091.81     2138.37     61.85 o 
   6   0   5      640.46      558.14     32.20 o 
   7   0   5        8.47        7.90      4.24 o 
   8   0   5       23.36       32.69      7.36 o 
   9   0   5       10.19       41.41     12.70 o 
  10   0   5      105.55       96.04     15.04 o 
  11   0   5        3.01       22.87      8.08 o 
   0   1   5     2862.87     3061.13     20.98 o 
   1   1   5     1905.16     1926.94     17.53 o 
   2   1   5     3189.78     3146.51     35.36 o 
   3   1   5      609.82      628.74     15.41 o 
   4   1   5      591.55      611.89     13.57 o 
   5   1   5      470.63      452.20     11.19 o 
   6   1   5        0.92        1.40      2.06 o 
   7   1   5      119.11      143.16     15.88 o 
   8   1   5       69.05       90.13      8.71 o 
   9   1   5       90.14       88.53      9.15 o 
  10   1   5       66.03       91.60      9.54 o 
  11   1   5       34.32       26.31      6.00 o 
   0   2   5      447.11      490.35      6.10 o 
   1   2   5      311.59      329.77      4.21 o 
   2   2   5       85.90       77.15      2.91 o 
   3   2   5      370.31      393.67      7.32 o 
   4   2   5      621.11      642.36     10.54 o 
   5   2   5      202.75      227.49      7.58 o 
   6   2   5       55.19       61.10      6.05 o 
   7   2   5       22.33       19.81      4.65 o 
   8   2   5      156.54      173.43     22.06 o 
   9   2   5       27.70       25.36      4.98 o 
  10   2   5       28.45       21.27      5.26 o 
  11   2   5       25.76       57.05     24.57 o 
   0   3   5      127.32      118.73      3.45 o 
   1   3   5      321.04      345.32      4.73 o 
   2   3   5     1227.08     1230.40     12.60 o 
   3   3   5      365.66      367.53      8.77 o 
   4   3   5      224.57      197.75      5.53 o 
   5   3   5      178.07      169.68      5.65 o 
   6   3   5      331.97      361.25      8.65 o 
   7   3   5       54.47       74.37      8.26 o 
   8   3   5      185.15      167.27     12.83 o 
   9   3   5       54.58       52.93     17.98 o 
  10   3   5       15.57       38.82      8.82 o 
   0   4   5      113.89      117.30      4.20 o 
   1   4   5      806.92      891.15      8.19 o 
   2   4   5      189.12      202.14      4.72 o 
   3   4   5      974.01     1028.34     11.40 o 
   4   4   5      716.20      698.47     10.62 o 
   5   4   5       20.92       19.28      2.66 o 
   6   4   5      452.58      440.90     12.36 o 
   7   4   5      157.56      159.36     10.36 o 
   8   4   5      287.60      282.69     19.43 o 
   9   4   5      233.24      205.28     19.37 o 
  10   4   5      155.77      202.63     16.80 o 
   0   5   5     5246.56     5618.89     34.45 o 
   1   5   5     1177.02     1228.55      9.56 o 
   2   5   5      647.71      699.95      7.66 o 
   3   5   5      176.60      152.68      4.48 o 
   4   5   5      301.34      277.39      7.98 o 
   5   5   5      381.90      350.48      9.33 o 
   6   5   5       66.20       65.20      6.46 o 
   7   5   5       69.87       63.79      7.40 o 
   8   5   5       83.60       85.78     14.80 o 
   9   5   5      161.27      176.06     23.55 o 
  10   5   5       97.94      120.38     17.56 o 
   0   6   5        0.02       -1.54      1.39 o 
   1   6   5      400.87      392.27      5.91 o 
   2   6   5      594.55      618.88      9.76 o 
   3   6   5      145.90      145.80      6.03 o 
   4   6   5      781.38      790.64     13.25 o 
   5   6   5      563.72      527.56     11.96 o 
   6   6   5       89.06       92.68      7.89 o 
   7   6   5        3.50        7.60      3.92 o 
   8   6   5        4.80        3.27      3.58 o 
   9   6   5       71.70       74.17     13.35 o 
  10   6   5       51.69       68.48     20.11 o 
   0   7   5      579.16      513.61     10.37 o 
   1   7   5      307.64      312.43      6.28 o 
   2   7   5     1153.66     1132.03     13.51 o 
   3   7   5      586.46      590.92     11.76 o 
   4   7   5      319.17      299.25     14.86 o 
   5   7   5       56.44       48.06      8.00 o 
   6   7   5       14.57        3.05      3.69 o 
   7   7   5      131.47      137.25     10.31 o 
   8   7   5       66.44       60.56     13.81 o 
   9   7   5        6.62        8.16      4.98 o 
   0   8   5      176.41      190.55      7.90 o 
   1   8   5      394.82      386.10      9.06 o 
   2   8   5       53.01       56.99      4.32 o 
   3   8   5      136.91      120.66      8.14 o 
   4   8   5      296.58      274.28     10.08 o 
   5   8   5       55.03       49.24      6.66 o 
   6   8   5        6.12        6.56      3.36 o 
   7   8   5        7.93        6.82      4.12 o 
   8   8   5      234.82      243.91     18.83 o 
   0   9   5        3.78       -0.16      4.59 o 
   1   9   5       16.29       20.57      3.28 o 
   2   9   5      160.14      169.62      6.91 o 
   3   9   5       22.00       23.03      4.53 o 
   4   9   5      153.19      131.51     12.03 o 
   5   9   5       74.32       77.09     12.38 o 
   6   9   5       50.01       49.01      8.76 o 
   7   9   5       99.44       91.01     10.35 o 
   8   9   5       48.16       42.10      9.13 o 
   0  10   5        5.19       13.73      3.96 o 
   1  10   5       26.94       35.38      4.11 o 
   2  10   5       57.00       57.71      9.83 o 
   3  10   5       37.43       33.91      6.98 o 
   4  10   5       18.61       19.84      5.67 o 
   5  10   5       11.39       11.75      5.43 o 
   6  10   5       61.12       77.24     16.32 o 
   7  10   5        1.33        3.32      4.15 o 
   0  11   5        6.17        4.01     10.45 o 
   1  11   5       18.41        8.31      5.32 o 
   2  11   5       49.30       49.20     12.20 o 
   3  11   5      195.50      190.07     13.04 o 
   4  11   5       21.46       20.06      6.29 o 
   5  11   5      112.13      134.89     14.11 o 
   6  11   5        8.82        9.35      5.52 o 
   0  12   5       28.47       39.14      9.35 o 
   1  12   5       79.11       75.85     10.32 o 
   2  12   5        9.60        4.01      4.21 o 
   3  12   5       13.24       22.69      9.77 o 
   4  12   5       36.07       41.62     10.76 o 
   0  13   5        0.59        2.82      5.87 o 
   1  13   5       11.97        8.96      5.57 o 
   0   0   6     2314.53     2352.29     45.41 o 
   1   0   6      593.53      502.47     12.37 o 
   2   0   6     3201.89     3335.41     44.81 o 
   4   0   6      816.75      857.97     22.68 o 
   5   0   6      255.50      247.38     20.08 o 
   6   0   6      482.57      456.41     29.62 o 
   7   0   6       15.96       13.01      5.61 o 
   8   0   6        0.68       12.38      5.03 o 
   9   0   6       18.34       16.06      8.68 o 
  10   0   6       28.60       49.37     10.50 o 
  11   0   6       12.30       12.12      5.74 o 
   0   1   6      324.87      354.42      5.60 o 
   1   1   6      310.18      306.41      4.57 o 
   2   1   6      395.05      351.29      7.70 o 
   3   1   6     2609.99     2673.73     29.20 o 
   4   1   6     2003.81     1908.16     24.02 o 
   5   1   6      109.90      117.78      6.59 o 
   6   1   6       69.05       66.46      5.88 o 
   7   1   6      151.13      155.73     10.92 o 
   8   1   6       20.47       18.88      6.51 o 
   9   1   6      270.62      266.43     13.04 o 
  10   1   6       58.61       69.79      8.67 o 
  11   1   6       38.19       52.58     11.87 o 
   0   2   6     1535.90     1684.95     15.23 o 
   1   2   6     1284.49     1407.81      9.51 o 
   2   2   6      594.33      593.82      8.05 o 
   3   2   6       28.81       15.16      2.40 o 
   4   2   6      634.37      655.98     11.88 o 
   5   2   6       21.18       28.12      3.61 o 
   6   2   6      983.67      943.25     20.70 o 
   7   2   6      501.58      524.84     18.80 o 
   8   2   6       50.29       72.11      9.33 o 
   9   2   6       50.31       45.88      6.67 o 
  10   2   6       67.35       67.61     15.27 o 
  11   2   6        3.09       35.90     15.45 o 
   0   3   6      513.15      579.68      6.73 o 
   1   3   6     1691.15     1764.80     11.49 o 
   2   3   6     1884.97     1948.64     16.86 o 
   3   3   6      731.58      728.04      9.54 o 
   4   3   6      141.67      153.44      5.00 o 
   5   3   6       22.23       28.45      3.11 o 
   6   3   6      127.44      118.96      6.20 o 
   7   3   6       77.61       88.03      8.00 o 
   8   3   6       18.04       17.10      5.79 o 
   9   3   6        2.21        1.28      4.40 o 
  10   3   6       14.55       22.11      5.37 o 
   0   4   6     2448.82     2548.98     20.29 o 
   1   4   6     1948.66     1966.63     13.24 o 
   2   4   6       83.44      106.14      3.86 o 
   3   4   6      386.88      375.13      6.25 o 
   4   4   6      478.44      477.49      8.34 o 
   5   4   6      171.02      176.31      6.46 o 
   6   4   6      669.52      654.54     13.27 o 
   7   4   6     1106.18     1083.41     23.14 o 
   8   4   6       10.57       19.83     17.74 o 
   9   4   6       61.76       86.87     18.73 o 
  10   4   6       43.49       52.32      8.89 o 
   0   5   6      688.28      706.68     10.32 o 
   1   5   6      651.06      668.09      7.69 o 
   2   5   6      737.41      705.97      9.23 o 
   3   5   6       44.42       51.55      3.99 o 
   4   5   6      593.75      549.75     10.55 o 
   5   5   6     1118.61     1106.12     16.06 o 
   6   5   6      250.02      242.28      9.89 o 
   7   5   6      347.45      340.98     13.52 o 
   8   5   6       95.39      104.84     11.61 o 
   9   5   6       75.59       48.55     11.16 o 
  10   5   6      101.18      126.11     19.26 o 
   0   6   6      660.09      642.70     10.79 o 
   1   6   6      145.20      137.93      4.13 o 
   2   6   6      206.26      233.75      6.09 o 
   3   6   6      214.79      250.53      9.46 o 
   4   6   6      612.03      594.96     11.66 o 
   5   6   6      120.14      107.42      6.36 o 
   6   6   6      124.35      141.32      9.60 o 
   7   6   6       26.50       16.77      6.32 o 
   8   6   6       16.80       24.14     10.12 o 
   9   6   6       38.18       45.22     14.88 o 
   0   7   6      121.36      147.67      7.13 o 
   1   7   6      543.89      498.93     10.16 o 
   2   7   6       72.89       81.31      4.53 o 
   3   7   6        4.46        1.54      2.45 o 
   4   7   6      924.62      912.70     22.56 o 
   5   7   6      455.69      423.54     14.86 o 
   6   7   6      116.85      112.06      9.02 o 
   7   7   6        6.69       11.82      3.69 o 
   8   7   6       68.39       78.64     14.31 o 
   9   7   6      138.64      127.40     16.08 o 
   0   8   6       25.80       31.32      4.57 o 
   1   8   6      109.35      132.29      5.50 o 
   2   8   6      288.01      269.78      8.31 o 
   3   8   6      222.85      199.42      8.90 o 
   4   8   6      169.02      184.12      8.66 o 
   5   8   6       46.97       43.68      6.43 o 
   6   8   6       68.27       59.34      6.97 o 
   7   8   6      120.39      134.70     11.99 o 
   8   8   6       56.74       68.81     10.43 o 
   0   9   6       94.35       94.88      9.07 o 
   1   9   6       95.77      101.80      8.61 o 
   2   9   6       64.11       65.22      8.26 o 
   3   9   6       28.32       18.86      4.61 o 
   4   9   6       89.22       90.05      7.48 o 
   5   9   6       26.27       38.02     13.25 o 
   6   9   6       74.61       75.44      9.23 o 
   7   9   6       53.87       43.93      7.80 o 
   8   9   6       24.85       14.66      9.04 o 
   0  10   6       83.23       84.87      9.41 o 
   1  10   6       16.80       16.78      6.44 o 
   2  10   6      179.30      188.62     11.63 o 
   3  10   6       13.86       14.76      3.58 o 
   4  10   6       10.03        5.28      4.38 o 
   5  10   6       21.93       19.77      7.19 o 
   6  10   6       11.54       14.47      6.28 o 
   7  10   6       18.80       12.51      5.47 o 
   0  11   6       66.43       99.38     14.31 o 
   1  11   6       45.25       49.66      6.88 o 
   2  11   6        5.77        9.32      4.07 o 
   3  11   6        4.86        7.42      5.71 o 
   4  11   6       19.07       25.40      6.83 o 
   5  11   6       56.99       56.97      9.74 o 
   6  11   6       60.27       59.81     11.53 o 
   0  12   6       32.17       21.75      8.48 o 
   1  12   6       10.85       17.04      7.59 o 
   2  12   6       69.47       66.82      8.39 o 
   3  12   6        8.61        7.12      4.27 o 
   4  12   6       14.13       12.06      5.68 o 
   0  13   6      155.92      174.15     19.15 o 
   1  13   6       59.86       52.78     10.87 o 
   1   0   7      429.24      465.75     28.12 o 
   2   0   7      780.02      814.85     18.32 o 
   3   0   7       32.65       52.18      6.41 o 
   4   0   7      729.14      686.62     61.45 o 
   5   0   7       28.07       20.11      8.72 o 
   6   0   7        0.71        0.89      6.01 o 
   7   0   7       86.96      109.39     19.44 o 
   8   0   7       24.39       62.12     13.19 o 
   9   0   7        0.65       12.68      5.02 o 
  10   0   7      339.05      371.72     23.16 o 
  11   0   7        1.49        3.92      5.42 o 
   0   1   7      377.45      394.73      5.62 o 
   1   1   7      981.22      868.59      8.07 o 
   2   1   7     1636.19     1641.27     18.60 o 
   3   1   7     1097.44     1156.05     14.77 o 
   4   1   7      960.07      921.30     15.76 o 
   5   1   7      419.53      420.30     12.40 o 
   6   1   7       53.39       42.20      9.01 o 
   7   1   7       69.26       66.78      8.62 o 
   8   1   7      278.37      310.92     15.24 o 
   9   1   7       53.62       73.56     10.48 o 
  10   1   7       33.76       52.32     15.78 o 
  11   1   7       66.81       47.38      9.54 o 
   0   2   7     1960.22     2011.91     16.92 o 
   1   2   7      624.84      635.43      6.56 o 
   2   2   7     1978.42     2039.64     16.47 o 
   3   2   7      210.72      225.99      7.67 o 
   4   2   7     1166.44     1132.92     18.87 o 
   5   2   7      995.42      978.52     16.17 o 
   6   2   7      799.93      779.01     15.38 o 
   7   2   7       38.56       51.54      7.80 o 
   8   2   7      195.49      202.33     13.17 o 
   9   2   7       12.67       15.22      9.27 o 
  10   2   7       35.22       25.97     13.72 o 
  11   2   7        8.10        9.53      8.64 o 
   0   3   7     1670.94     1814.17     13.72 o 
   1   3   7     1862.45     2013.01     12.65 o 
   2   3   7       80.18      121.32      4.50 o 
   3   3   7      629.79      629.78      8.48 o 
   4   3   7      252.92      206.73      5.80 o 
   5   3   7      367.78      361.18      8.86 o 
   6   3   7      391.92      378.80      9.73 o 
   7   3   7       27.31       28.47      5.41 o 
   9   3   7       44.01       51.65     10.99 o 
  10   3   7       43.59       81.90     14.40 o 
   0   4   7     1479.48     1585.26     13.61 o 
   1   4   7      780.28      863.58      7.81 o 
   2   4   7      566.96      533.59      7.41 o 
   3   4   7      511.33      527.45      7.25 o 
   4   4   7      489.38      438.55      8.34 o 
   5   4   7       98.05       90.37      6.05 o 
   6   4   7       52.51       56.03      5.38 o 
   7   4   7       73.12       64.67      7.55 o 
   8   4   7      131.21      140.32     17.12 o 
   9   4   7      383.79      377.76     27.99 o 
  10   4   7      104.90       83.49     22.38 o 
   0   5   7        0.37        5.12      1.51 o 
   1   5   7      171.63      178.43      4.05 o 
   2   5   7      493.05      493.61      7.77 o 
   3   5   7      383.14      388.85      7.51 o 
   4   5   7       98.62      115.96      5.73 o 
   5   5   7       27.46       18.78      3.24 o 
   6   5   7      272.07      275.87     11.71 o 
   7   5   7      231.79      219.07     11.66 o 
   8   5   7       47.86       33.97      7.28 o 
   9   5   7       18.11       22.09     13.60 o 
  10   5   7       58.38       42.29     13.38 o 
   0   6   7      114.19      150.27      5.93 o 
   1   6   7        5.31        5.45      1.63 o 
   2   6   7      141.86      155.73      5.28 o 
   3   6   7      108.17      122.53      6.13 o 
   4   6   7      376.11      381.30      8.90 o 
   5   6   7      299.01      301.74      9.53 o 
   6   6   7      269.78      272.19     11.02 o 
   7   6   7       67.38       65.83      7.21 o 
   8   6   7       46.15       38.30     10.35 o 
   9   6   7       11.30       17.61      7.39 o 
   0   7   7      364.52      337.59      9.94 o 
   1   7   7      333.53      322.76      7.78 o 
   2   7   7       56.96       72.18      4.37 o 
   3   7   7      142.15      142.52      6.89 o 
   4   7   7      290.43      290.33     12.42 o 
   5   7   7      147.37      143.65      7.88 o 
   6   7   7       10.77       10.08      3.49 o 
   7   7   7       10.38       10.79      4.47 o 
   8   7   7       60.12       65.84      8.60 o 
   9   7   7       16.20       30.92     14.52 o 
   0   8   7       19.92       16.51      3.62 o 
   1   8   7      181.10      174.37     10.95 o 
   2   8   7      489.59      478.75     18.50 o 
   3   8   7      376.92      346.13     13.88 o 
   4   8   7      121.64      142.12      8.91 o 
   5   8   7        0.19       -2.11      2.78 o 
   6   8   7       64.33       65.43      7.27 o 
   7   8   7        1.12        6.34      4.10 o 
   8   8   7       15.12       20.79      8.06 o 
   0   9   7       97.24      116.93     10.16 o 
   1   9   7      182.20      183.40     15.02 o 
   2   9   7      163.54      156.11      9.74 o 
   3   9   7       76.38       83.67      7.26 o 
   4   9   7        1.54        7.89      5.01 o 
   5   9   7       13.59       12.79      5.91 o 
   6   9   7       14.08       10.27      4.86 o 
   7   9   7       87.34       69.85      9.28 o 
   8   9   7       53.80       67.50     10.91 o 
   0  10   7        0.27        6.31      6.33 o 
   1  10   7       24.03       20.10      3.59 o 
   2  10   7       21.47       18.65      7.85 o 
   3  10   7       45.82       55.44      6.33 o 
   4  10   7       16.74       11.77      5.36 o 
   5  10   7        7.03       14.21      7.46 o 
   6  10   7       17.50       14.20      5.50 o 
   7  10   7      174.07      187.94     15.04 o 
   0  11   7        0.67        6.01      4.21 o 
   1  11   7       25.68       26.15      4.90 o 
   2  11   7       28.43       16.45      8.55 o 
   3  11   7      167.94      158.54     12.40 o 
   4  11   7       55.09       57.46      9.26 o 
   5  11   7       22.29       25.18      6.81 o 
   0  12   7       52.09       37.69      9.46 o 
   1  12   7      111.18      109.48     10.61 o 
   2  12   7       11.64       24.43      6.02 o 
   3  12   7        3.09        0.42      3.61 o 
   4  12   7        7.32       27.64     21.33 o 
   0   0   8        1.58        6.46      3.67 o 
   1   0   8     1950.46     1822.50     29.59 o 
   2   0   8      522.65      531.09     18.09 o 
   3   0   8     2520.14     2561.92     41.44 o 
   5   0   8      108.56      120.81     12.01 o 
   6   0   8      605.55      599.99     35.42 o 
   7   0   8      817.99      823.86     44.04 o 
   8   0   8       96.42       90.64     12.89 o 
   9   0   8        1.81        8.73      3.86 o 
  10   0   8       60.26       57.40     10.38 o 
  11   0   8       18.94       33.72      8.35 o 
   0   1   8     1083.89     1031.40     10.29 o 
   1   1   8      421.21      410.04      5.26 o 
   2   1   8      373.89      373.03      7.52 o 
   3   1   8       58.87       66.30      4.35 o 
   4   1   8     1613.00     1593.82     19.60 o 
   5   1   8       66.59       87.02      6.50 o 
   6   1   8       91.71       55.41     10.25 o 
   7   1   8        8.18       13.28      4.53 o 
   8   1   8      935.16      958.16     32.82 o 
   9   1   8      217.17      226.80     12.50 o 
  10   1   8       57.49       68.99     14.90 o 
  11   1   8      133.07      160.28     16.23 o 
   0   2   8      206.14      154.48      4.30 o 
   1   2   8      834.84      832.24      7.06 o 
   2   2   8      577.44      646.95      7.54 o 
   3   2   8      789.11      831.92     15.29 o 
   4   2   8       27.26       20.95      4.95 o 
   5   2   8       96.53       90.23      6.99 o 
   6   2   8      167.31      159.85      7.38 o 
   7   2   8       92.41      107.55     18.39 o 
   8   2   8      146.33      158.90     12.27 o 
   9   2   8      313.09      313.07     22.11 o 
  10   2   8       59.83       66.69      9.78 o 
   0   3   8        0.41        1.46      1.20 o 
   1   3   8      275.31      289.51      4.40 o 
   2   3   8     2975.64     3109.78     21.09 o 
   3   3   8      303.60      343.49      5.81 o 
   4   3   8      278.41      292.29      7.94 o 
   5   3   8      224.68      203.15      6.95 o 
   6   3   8      694.83      686.30     13.20 o 
   7   3   8       91.81      101.00      9.00 o 
   8   3   8      360.04      325.92     21.49 o 
   9   3   8       71.22       70.89     13.50 o 
  10   3   8      141.02      164.46     16.56 o 
   0   4   8      148.22      128.87      4.02 o 
   1   4   8      200.28      208.39      3.81 o 
   2   4   8      852.33      823.27      9.48 o 
   3   4   8      113.30       94.99      4.58 o 
   4   4   8      558.74      538.51      9.46 o 
   5   4   8      237.02      245.06      7.58 o 
   6   4   8      228.96      214.11      8.82 o 
   7   4   8      882.12      869.54     21.58 o 
   8   4   8      352.01      340.13     22.03 o 
   9   4   8       32.09       36.94      9.47 o 
  10   4   8       16.57        4.61      5.98 o 
   0   5   8      166.59      202.51      4.86 o 
   1   5   8      190.24      211.02      4.27 o 
   2   5   8      691.43      687.42      8.85 o 
   3   5   8       64.35       74.79      4.16 o 
   4   5   8       59.39       53.43      4.15 o 
   5   5   8      508.56      482.42     10.82 o 
   6   5   8      334.68      334.32     10.94 o 
   7   5   8       67.40       58.61      7.57 o 
   8   5   8      315.06      301.98     20.92 o 
   9   5   8       46.07       53.76     11.62 o 
  10   5   8       14.44       17.32      8.57 o 
   0   6   8        6.28        6.28      2.35 o 
   1   6   8       60.90       60.29      3.25 o 
   2   6   8      228.74      233.17      5.87 o 
   3   6   8      139.71      130.29      5.61 o 
   4   6   8        0.86        4.64      3.67 o 
   5   6   8       23.84       28.34      3.86 o 
   6   6   8      396.61      381.75     13.07 o 
   7   6   8      140.40      150.91     10.79 o 
   8   6   8       33.35       61.59     12.42 o 
   9   6   8       30.94       45.96     10.53 o 
   0   7   8      301.37      289.77      9.36 o 
   1   7   8       65.29       72.39      4.40 o 
   2   7   8       25.66       27.28      3.41 o 
   3   7   8      587.16      557.47     13.11 o 
   4   7   8      138.07      146.16      7.94 o 
   5   7   8       33.96       35.89      5.05 o 
   6   7   8      146.41      137.12     13.84 o 
   7   7   8       27.77       23.66      4.88 o 
   8   7   8       48.81       35.67      6.07 o 
   9   7   8        7.14       18.58     11.99 o 
   0   8   8        0.02        4.85      2.44 o 
   1   8   8       99.64       96.69      5.20 o 
   2   8   8       35.57       33.62      3.74 o 
   3   8   8       62.37       57.47      5.94 o 
   4   8   8      140.19      156.92      8.89 o 
   5   8   8      211.57      222.25     10.48 o 
   6   8   8      146.66      152.29     10.90 o 
   7   8   8       60.55       56.24      7.07 o 
   8   8   8        2.99        9.26      6.24 o 
   0   9   8       73.02       57.67     13.00 o 
   1   9   8      183.99      179.51     13.89 o 
   2   9   8       68.76       63.58      8.11 o 
   3   9   8        4.58        2.90      2.83 o 
   4   9   8       50.98       66.89      6.51 o 
   5   9   8       10.87       13.69      5.05 o 
   6   9   8       10.90       12.70      4.30 o 
   7   9   8       20.77       11.81      6.28 o 
   0  10   8       77.31       58.08      8.03 o 
   1  10   8       32.66       31.43      4.41 o 
   2  10   8       81.56       86.76      7.76 o 
   3  10   8       73.89       84.66      8.95 o 
   4  10   8       37.25       31.34      5.14 o 
   5  10   8       40.41       38.08      8.24 o 
   6  10   8       43.33       53.68      9.71 o 
   0  11   8      208.92      225.75     19.95 o 
   1  11   8      146.11      144.39     10.30 o 
   2  11   8        4.53       10.02      3.79 o 
   3  11   8       65.46       64.81     10.26 o 
   4  11   8        6.74       13.57     13.46 o 
   5  11   8       58.23       62.65     10.22 o 
   0  12   8       85.94      124.14     13.91 o 
   1  12   8       82.79       90.40      9.41 o 
   2  12   8       15.36       26.40      5.71 o 
   3  12   8       22.53       10.75      7.88 o 
   4  12   8       29.77       29.95     11.08 o 
   1   0   9     1094.15     1158.79     18.00 o 
   2   0   9     2343.35     2477.11     29.74 o 
   3   0   9      381.67      433.73     15.23 o 
   4   0   9      532.89      485.05     17.49 o 
   5   0   9      153.94      126.62     12.56 o 
   6   0   9      190.14      165.54     23.55 o 
   7   0   9        0.06       -2.42      2.10 o 
   8   0   9      157.39      186.83     31.33 o 
   9   0   9       84.71      104.77     15.37 o 
  10   0   9       21.80       36.64      8.47 o 
   0   1   9       97.36       91.33      2.89 o 
   1   1   9      498.63      555.87      6.16 o 
   2   1   9     1240.10     1373.11     13.96 o 
   3   1   9      222.80      237.60      7.26 o 
   4   1   9     1080.79     1160.82     16.54 o 
   5   1   9      280.20      273.57      9.49 o 
   6   1   9      591.81      571.33     41.55 o 
   7   1   9       66.89       63.09      8.57 o 
   8   1   9       53.05       69.99     21.91 o 
   9   1   9      581.77      623.05     23.65 o 
  10   1   9       69.51       86.19     16.32 o 
   0   2   9     1775.21     1851.05     17.32 o 
   1   2   9      181.82      173.89      3.50 o 
   2   2   9      312.70      340.78      5.74 o 
   3   2   9      606.78      630.78     11.13 o 
   4   2   9     1041.13     1035.67     18.59 o 
   5   2   9       34.14       39.42      5.10 o 
   6   2   9      536.38      545.10     12.98 o 
   7   2   9     1150.16     1129.73     28.29 o 
   8   2   9       33.71       17.66      7.00 o 
   9   2   9       48.27       37.19     13.23 o 
  10   2   9       14.26       16.93      5.56 o 
   0   3   9     1734.14     1599.49     23.59 o 
   1   3   9      179.65      197.16      5.19 o 
   2   3   9      375.45      367.49      6.56 o 
   3   3   9      254.76      243.02      5.11 o 
   4   3   9      745.04      769.60     12.36 o 
   5   3   9      197.56      185.30      6.75 o 
   6   3   9       32.10       25.60      4.69 o 
   7   3   9      529.90      511.41     20.86 o 
   8   3   9      116.31      115.93     16.04 o 
   9   3   9       89.86      112.28     23.38 o 
  10   3   9       71.70      109.09     26.29 o 
   0   4   9        5.03        6.94      1.43 o 
   1   4   9     1160.06     1158.98      9.98 o 
   2   4   9      343.51      328.34      6.09 o 
   3   4   9      476.40      458.43     10.32 o 
   4   4   9      189.86      183.01      5.80 o 
   5   4   9       95.08      102.24      6.57 o 
   6   4   9      145.36      155.17      9.21 o 
   7   4   9      197.86      178.77     11.55 o 
   8   4   9      261.99      243.89     21.15 o 
   9   4   9      194.69      154.50     19.79 o 
  10   4   9        5.66       16.04      8.38 o 
   0   5   9      116.41      102.82      3.86 o 
   1   5   9      242.11      232.38      4.46 o 
   2   5   9      258.75      279.03      6.40 o 
   3   5   9       11.85       13.75      2.26 o 
   4   5   9      411.75      390.95      8.82 o 
   5   5   9      208.98      209.47      7.92 o 
   6   5   9       34.51       36.80      5.25 o 
   7   5   9        1.15        1.25      3.61 o 
   8   5   9        8.66        2.97     11.52 o 
   9   5   9       30.75       36.63     10.33 o 
  10   5   9      204.36      194.14     23.07 o 
   0   6   9       68.95       74.99      4.93 o 
   1   6   9      133.61      136.11      4.35 o 
   2   6   9       97.60       97.04      4.52 o 
   3   6   9       52.93       53.69      4.16 o 
   4   6   9      207.14      201.67      7.25 o 
   5   6   9      289.64      277.55      9.53 o 
   6   6   9       39.84       40.30      4.87 o 
   7   6   9      319.66      299.31     15.64 o 
   8   6   9        9.56       13.95      4.91 o 
   9   6   9       36.10       54.19     12.25 o 
   0   7   9      720.77      717.84     14.84 o 
   1   7   9        6.51       13.14      2.37 o 
   2   7   9       35.92       33.18      3.12 o 
   3   7   9      347.50      355.07     11.12 o 
   4   7   9       15.56       13.29      3.96 o 
   5   7   9        5.94        5.04      3.05 o 
   6   7   9       26.27       36.57      5.69 o 
   7   7   9       46.18       49.54      6.70 o 
   8   7   9       24.64       25.94      6.31 o 
   9   7   9       61.66       51.07     11.54 o 
   0   8   9        5.74        1.26      2.03 o 
   1   8   9      333.05      311.92      8.02 o 
   2   8   9       53.80       58.14      6.17 o 
   3   8   9        3.59        4.98      2.30 o 
   4   8   9       11.65       12.99      6.25 o 
   5   8   9       14.04       18.82      4.32 o 
   6   8   9      114.36      122.71     10.69 o 
   7   8   9       64.13       83.05      8.53 o 
   8   8   9       53.19       51.29      7.58 o 
   0   9   9      138.24      131.75     11.51 o 
   1   9   9      157.80      158.59      9.57 o 
   2   9   9       58.23       53.93      5.95 o 
   3   9   9       87.67       92.59      8.06 o 
   4   9   9       41.58       47.82     12.29 o 
   5   9   9       29.00       42.23      6.70 o 
   6   9   9       11.13        8.26      4.45 o 
   7   9   9       44.58       38.25      8.00 o 
   0  10   9      172.16      166.84     13.50 o 
   1  10   9       20.18       13.52      3.53 o 
   2  10   9       23.42       22.66      5.05 o 
   3  10   9       37.17       28.04      5.20 o 
   4  10   9       52.62       73.14      7.65 o 
   5  10   9      176.32      198.81     17.11 o 
   6  10   9       37.18       36.02      8.11 o 
   0  11   9        3.60        5.09      7.99 o 
   1  11   9       11.63       15.07      4.13 o 
   2  11   9       97.62      112.39      9.33 o 
   3  11   9       13.95       21.10      6.89 o 
   4  11   9       14.64       23.00      6.91 o 
   5  11   9       56.89       66.24     10.41 o 
   0  12   9      115.88      116.57     18.85 o 
   1  12   9       36.06       49.14      6.75 o 
   2  12   9        0.21        3.06      4.42 o 
   3  12   9      128.27      112.95     13.76 o 
   0   0  10      202.78      222.94     14.28 o 
   1   0  10      279.71      234.00      9.11 o 
   2   0  10      403.03      483.73     11.69 o 
   3   0  10       49.26       53.03      5.06 o 
   4   0  10       13.59        8.94      2.92 o 
   6   0  10      159.55      162.56     23.57 o 
   7   0  10      820.19      817.44     44.60 o 
   8   0  10        5.84       12.46      4.74 o 
   9   0  10        2.16       13.28      4.12 o 
  10   0  10      116.30      166.70     19.50 o 
   0   1  10     3015.88     3236.27     24.34 o 
   1   1  10     3103.98     3272.37     24.86 o 
   2   1  10     2143.21     2316.99     18.31 o 
   3   1  10       50.30       60.07      4.48 o 
   4   1  10      347.02      350.72     10.13 o 
   5   1  10      242.35      229.22      8.76 o 
   6   1  10        8.96       14.01      4.63 o 
   7   1  10      545.03      504.67     85.51 o 
   8   1  10       46.89       56.98     15.35 o 
   9   1  10      122.33      127.58     17.15 o 
  10   1  10      111.14      113.65     13.23 o 
   0   2  10      518.40      534.47      8.30 o 
   1   2  10      306.65      324.54      4.60 o 
   2   2  10       87.26      114.37      3.71 o 
   3   2  10      638.00      692.47     10.55 o 
   4   2  10      353.62      351.09     10.98 o 
   5   2  10      245.57      248.66      9.86 o 
   6   2  10      843.12      801.41     19.13 o 
   7   2  10      350.56      347.36     13.52 o 
   9   2  10       69.40       87.96     14.52 o 
  10   2  10      306.37      299.08     18.30 o 
   0   3  10      847.03      948.70     14.39 o 
   1   3  10      400.16      403.99      5.08 o 
   2   3  10       71.11       75.47      3.60 o 
   3   3  10      134.18      149.23      4.17 o 
   4   3  10       38.90       40.11      3.42 o 
   5   3  10       42.06       41.56      5.07 o 
   6   3  10      271.31      267.65     11.05 o 
   7   3  10      145.71      166.79     10.80 o 
   8   3  10      210.49      215.84     17.76 o 
   9   3  10      161.52      143.58     19.53 o 
  10   3  10        5.06        8.87      6.43 o 
   0   4  10      854.08      920.49     12.20 o 
   1   4  10      229.81      251.83      4.77 o 
   2   4  10      554.03      540.62      8.62 o 
   3   4  10      323.87      329.08      7.19 o 
   4   4  10      376.13      359.91      9.81 o 
   5   4  10     1018.29      981.88     16.45 o 
   6   4  10       69.92       67.44      5.72 o 
   7   4  10       35.55       25.22      5.53 o 
   8   4  10       40.06       35.87      9.96 o 
   9   4  10       10.03        7.20      6.10 o 
  10   4  10       69.73       67.51     13.73 o 
   0   5  10       56.64       52.83      3.64 o 
   1   5  10       64.84       73.42      3.31 o 
   2   5  10      170.23      187.50      5.39 o 
   3   5  10      377.54      399.12      7.94 o 
   4   5  10      461.34      450.73     10.12 o 
   5   5  10      375.05      363.97     10.43 o 
   6   5  10      187.78      173.62      9.06 o 
   7   5  10       29.37       24.45      5.38 o 
   8   5  10      158.53      167.87     16.26 o 
   9   5  10       19.50       42.62     11.89 o 
   0   6  10       13.04       21.49      3.01 o 
   1   6  10      233.54      235.69      5.75 o 
   2   6  10      344.66      356.82      8.42 o 
   3   6  10        1.18        0.86      1.81 o 
   4   6  10      221.23      237.33      7.33 o 
   5   6  10      543.65      513.69     13.09 o 
   6   6  10       79.18       64.20      6.87 o 
   7   6  10       78.98       68.66      8.51 o 
   8   6  10       15.38       16.27      5.38 o 
   9   6  10       74.33      108.40     16.99 o 
   0   7  10        0.17        4.38      2.33 o 
   1   7  10      175.04      168.90      5.54 o 
   2   7  10       53.95       45.56      3.74 o 
   3   7  10      335.16      312.88      8.41 o 
   4   7  10      111.11      115.59      7.55 o 
   5   7  10       84.92       77.26      7.55 o 
   6   7  10       74.99       81.88      8.29 o 
   7   7  10      155.26      174.09     13.71 o 
   8   7  10       89.30      112.52     11.38 o 
   9   7  10       27.15       29.36     18.22 o 
   0   8  10       50.41       52.39      6.27 o 
   1   8  10       12.60        7.32      3.08 o 
   2   8  10      175.08      181.57      9.49 o 
   3   8  10       95.43      104.98     10.73 o 
   4   8  10      269.11      255.87      9.53 o 
   5   8  10       31.46       21.16      4.54 o 
   6   8  10       75.21       76.81      9.93 o 
   7   8  10       17.01       13.25      5.27 o 
   8   8  10        4.01        2.04      4.39 o 
   0   9  10       26.91       14.42      4.38 o 
   1   9  10       40.61       42.77      5.34 o 
   2   9  10      105.35      118.92     16.47 o 
   3   9  10       29.74       33.18      6.46 o 
   4   9  10      104.99       92.31      8.36 o 
   5   9  10       26.59       45.59      7.19 o 
   6   9  10       37.91       32.37      6.21 o 
   7   9  10       36.10       35.67      6.77 o 
   0  10  10      101.10       89.44      9.93 o 
   1  10  10       48.45       67.28      6.23 o 
   2  10  10       67.17       67.74      7.29 o 
   3  10  10      117.68      114.02      9.39 o 
   4  10  10        9.06       11.07      4.58 o 
   5  10  10       49.54       39.12      8.36 o 
   6  10  10       23.24       17.33      6.23 o 
   0  11  10        0.00        4.01      4.16 o 
   1  11  10      124.44      126.18     10.16 o 
   2  11  10      184.55      185.19     11.47 o 
   3  11  10       17.13       25.68      5.34 o 
   4  11  10        9.55        4.21      4.24 o 
   5  11  10       24.13       32.05      8.00 o 
   0  12  10      183.14      207.81     14.95 o 
   1  12  10       87.57      108.64     11.36 o 
   2  12  10        9.99        9.40      4.59 o 
   3  12  10       41.27       35.84      6.55 o 
   1   0  11      693.85      789.73     15.82 o 
   2   0  11       31.94       37.13      4.58 o 
   3   0  11        0.08        0.80      2.31 o 
   4   0  11       59.12       55.43      5.53 o 
   5   0  11      457.38      483.37     19.90 o 
   6   0  11      206.70      177.44     25.55 o 
   7   0  11      815.04      704.28     42.83 o 
   9   0  11      203.82      230.98     54.63 o 
  10   0  11       84.89       61.18     15.37 o 
   0   1  11     3210.17     3554.98     26.34 o 
   1   1  11     1005.48     1100.87     11.97 o 
   2   1  11      508.79      487.27      6.35 o 
   3   1  11      134.17      138.70      4.89 o 
   4   1  11      452.94      444.40     11.09 o 
   5   1  11      139.68      138.91      6.80 o 
   6   1  11      319.43      330.47     15.08 o 
   7   1  11       10.45        9.77     12.37 o 
   8   1  11       79.35      110.53     16.99 o 
   9   1  11      310.04      328.65     23.02 o 
  10   1  11       24.40       31.39      9.34 o 
   0   2  11      662.18      718.55      9.90 o 
   1   2  11      333.83      346.11      4.76 o 
   2   2  11      498.10      509.61      8.34 o 
   3   2  11      182.40      206.83      5.94 o 
   4   2  11      196.24      198.42      9.30 o 
   5   2  11      982.15      984.96     19.82 o 
   6   2  11      331.15      335.21     12.44 o 
   7   2  11       67.99       72.39      9.78 o 
   8   2  11       10.14       16.41     12.30 o 
   9   2  11      166.25      103.81     29.16 o 
  10   2  11       36.69       56.06     18.26 o 
   0   3  11       10.16        1.91      1.66 o 
   1   3  11      176.12      193.40      3.76 o 
   2   3  11      136.36      142.49      4.08 o 
   3   3  11      596.74      612.27      9.99 o 
   4   3  11      123.84      112.69      6.43 o 
   5   3  11      118.60      116.50      7.76 o 
   6   3  11      686.26      652.37     15.26 o 
   7   3  11      105.60      122.34     10.49 o 
   8   3  11       29.06       22.29      7.66 o 
   9   3  11       42.92       44.60     10.92 o 
  10   3  11       59.00       68.36     18.14 o 
   0   4  11        0.12        1.09      1.72 o 
   1   4  11      450.98      448.03      7.01 o 
   2   4  11      212.35      202.34      5.25 o 
   3   4  11      375.31      372.45      7.75 o 
   4   4  11      752.85      741.08     12.37 o 
   5   4  11      483.29      473.72     11.55 o 
   6   4  11      148.52      144.91      9.72 o 
   7   4  11        6.48        3.64      5.47 o 
   8   4  11       27.34       21.20      7.93 o 
   9   4  11        7.15       11.58      7.07 o 
  10   4  11       44.82       61.98     17.33 o 
   0   5  11      205.66      230.38      7.63 o 
   1   5  11        8.93       15.19      1.89 o 
   2   5  11       16.30       16.85      2.29 o 
   3   5  11      193.80      189.72      6.13 o 
   4   5  11      287.28      270.83      9.59 o 
   5   5  11      121.61      112.82      7.29 o 
   6   5  11      202.02      202.20      9.83 o 
   7   5  11      127.95      127.20     11.01 o 
   8   5  11       82.82       82.96     12.01 o 
   9   5  11       40.54       47.72     12.21 o 
   0   6  11      198.87      200.45      9.63 o 
   1   6  11      183.76      187.86      6.48 o 
   2   6  11       80.48       81.41      4.97 o 
   3   6  11      187.99      187.75      6.59 o 
   4   6  11        5.44        3.60      1.85 o 
   5   6  11      341.47      308.92     10.44 o 
   6   6  11       86.20       89.60      8.64 o 
   7   6  11       87.82       71.16      8.75 o 
   8   6  11       52.24       53.41     10.17 o 
   9   6  11        3.24       12.98      7.75 o 
   0   7  11       15.10       17.01      5.29 o 
   1   7  11      213.13      239.73      6.55 o 
   2   7  11      125.66      105.00      6.44 o 
   3   7  11       67.45       84.58      5.45 o 
   4   7  11      410.74      404.67     14.79 o 
   5   7  11        7.45        5.33      4.06 o 
   6   7  11      188.65      182.47     11.92 o 
   7   7  11        6.31        3.15      4.32 o 
   8   7  11      159.77      163.90     15.59 o 
   0   8  11      154.47      185.19      9.42 o 
   1   8  11      139.85      145.98      6.43 o 
   2   8  11       59.61       48.53      5.55 o 
   3   8  11       61.03       75.02      8.18 o 
   4   8  11       86.90       71.87      7.36 o 
   5   8  11       43.58       34.67      5.74 o 
   6   8  11       87.05       97.62      9.53 o 
   7   8  11        5.03        8.21      5.23 o 
   8   8  11       34.50       24.84      6.60 o 
   0   9  11       34.64       35.38      6.39 o 
   1   9  11       37.99       41.33      4.76 o 
   2   9  11      137.34      159.11     10.23 o 
   3   9  11        5.58        4.92      3.04 o 
   4   9  11       22.99       24.73      5.21 o 
   5   9  11       60.95       67.83      7.54 o 
   6   9  11       16.08       13.92      4.91 o 
   7   9  11       60.86       63.14      8.90 o 
   0  10  11       37.78       23.63      5.22 o 
   1  10  11       29.83       36.53      5.65 o 
   2  10  11        9.57        7.86      7.03 o 
   3  10  11      159.11      174.54     13.57 o 
   4  10  11       49.40       46.46      9.78 o 
   5  10  11       25.78       25.27     10.37 o 
   6  10  11       20.18       20.85      6.75 o 
   0  11  11       11.91        7.43      9.59 o 
   1  11  11        6.54        6.35      3.68 o 
   2  11  11      172.30      178.61     11.95 o 
   3  11  11        4.95        2.19      3.45 o 
   4  11  11       57.87       60.94      7.77 o 
   5  11  11       36.42       23.77      7.80 o 
   0  12  11       17.49       35.35      9.52 o 
   1  12  11       64.20       61.28     14.02 o 
   2  12  11        5.21        7.74      4.13 o 
   0   0  12     3148.07     3254.96     69.98 o 
   1   0  12      576.87      609.87     14.41 o 
   2   0  12     1139.26     1248.53     16.13 o 
   3   0  12      141.87      138.42      7.45 o 
   4   0  12        3.99        5.02      2.66 o 
   5   0  12      378.53      353.96     17.25 o 
   6   0  12       58.41       55.50     13.37 o 
   7   0  12      149.75      172.40     27.88 o 
   8   0  12      298.65      285.98     29.45 o 
   9   0  12       97.61      102.98     18.38 o 
  10   0  12        7.70       15.62      6.20 o 
   0   1  12     1555.68     1639.67     18.73 o 
   1   1  12       17.97       34.32      3.75 o 
   2   1  12      227.31      213.99      4.05 o 
   3   1  12      266.17      260.35      6.80 o 
   4   1  12      655.37      606.03     12.40 o 
   5   1  12       58.72       60.44      5.29 o 
   6   1  12      424.76      438.68     17.69 o 
   7   1  12       48.52       51.32     17.92 o 
   8   1  12       35.11       30.49     15.93 o 
   9   1  12       12.18        4.67      3.27 o 
  10   1  12       27.65       35.91     16.43 o 
   0   2  12      779.53      809.94     10.72 o 
   1   2  12     1172.07     1225.00     11.02 o 
   2   2  12     1126.85     1125.60     11.31 o 
   3   2  12       12.56       16.74      2.40 o 
   4   2  12      242.72      250.60      8.19 o 
   5   2  12       12.47       18.95      4.16 o 
   6   2  12      121.01      110.18     11.44 o 
   7   2  12       41.25       43.68      7.88 o 
   8   2  12      229.51      229.52     19.99 o 
   9   2  12       27.75       11.56     21.21 o 
  10   2  12        4.53        6.79      6.09 o 
   0   3  12      731.84      782.74     11.58 o 
   1   3  12       58.48       69.03      2.75 o 
   2   3  12      218.13      239.26      5.27 o 
   3   3  12      480.81      452.94      8.67 o 
   4   3  12      275.44      288.03      7.37 o 
   5   3  12      804.48      775.75     14.34 o 
   6   3  12       85.46       94.94      7.62 o 
   7   3  12      126.26      131.03     10.87 o 
   8   3  12       70.34       76.38     13.57 o 
   9   3  12      213.63      223.39     24.11 o 
  10   3  12       28.03       28.72     26.18 o 
   0   4  12      214.33      207.96      6.31 o 
   1   4  12      974.43     1025.03     10.99 o 
   2   4  12       50.25       62.15      3.51 o 
   3   4  12      264.52      265.60      6.68 o 
   4   4  12      132.40      138.99      6.56 o 
   5   4  12       25.21       14.08      3.38 o 
   6   4  12       79.63       79.91      6.29 o 
   7   4  12       88.29       95.45      9.31 o 
   8   4  12        8.48        5.82      5.28 o 
   9   4  12      136.48      158.76     36.22 o 
   0   5  12      235.19      203.42      8.29 o 
   1   5  12      564.34      622.06      8.64 o 
   2   5  12      307.41      324.46      7.49 o 
   3   5  12      827.59      806.30     12.89 o 
   4   5  12      376.90      364.40      9.47 o 
   5   5  12      411.10      392.92     11.12 o 
   6   5  12       45.62       45.69      5.87 o 
   7   5  12       64.97       66.39      7.01 o 
   8   5  12       11.01       11.36      6.38 o 
   9   5  12      149.61      153.01     20.23 o 
   0   6  12       97.01       96.80      7.48 o 
   1   6  12        0.78        3.87      1.69 o 
   2   6  12      677.91      644.42     12.45 o 
   3   6  12      316.60      294.57      8.13 o 
   4   6  12       21.25       20.64      3.40 o 
   5   6  12      195.89      188.86     11.08 o 
   6   6  12      443.85      440.31     14.23 o 
   7   6  12       44.41       51.22      8.39 o 
   8   6  12       18.53       15.99      8.60 o 
   9   6  12        7.72       13.95      7.39 o 
   0   7  12       54.49       38.74      4.41 o 
   1   7  12       39.97       34.18      3.40 o 
   2   7  12       39.11       38.17      4.13 o 
   3   7  12      158.56      173.50      7.95 o 
   4   7  12       14.34       15.91      3.20 o 
   5   7  12       78.98       85.42      7.12 o 
   6   7  12      147.83      169.02     11.16 o 
   7   7  12       82.11       96.88     11.94 o 
   8   7  12      147.18      124.10     12.45 o 
   0   8  12        4.59        5.30      3.43 o 
   1   8  12       75.61       67.99      4.74 o 
   2   8  12      229.69      215.09     12.88 o 
   3   8  12       77.88       79.95      7.49 o 
   4   8  12      113.10      128.08      9.60 o 
   5   8  12       81.79       98.70     12.23 o 
   6   8  12       48.98       52.99      7.80 o 
   7   8  12        1.36        2.45      4.39 o 
   8   8  12       46.78       51.76     11.43 o 
   0   9  12        6.97        0.49      2.70 o 
   1   9  12        0.35        2.36      3.19 o 
   2   9  12       38.29       43.17      9.68 o 
   3   9  12       35.26       36.14      5.73 o 
   4   9  12      175.79      182.77     11.89 o 
   5   9  12       49.14       46.66      6.58 o 
   6   9  12        6.38        3.50      3.80 o 
   7   9  12      109.92      135.56     17.55 o 
   0  10  12       44.17       41.57      7.56 o 
   1  10  12        9.91        6.83      3.83 o 
   2  10  12       33.77       33.71      6.21 o 
   3  10  12       84.49       78.73      8.29 o 
   4  10  12      165.59      139.10     10.85 o 
   5  10  12       51.26       59.23     10.94 o 
   6  10  12       11.95       18.17      5.43 o 
   0  11  12        2.09       -2.13      3.92 o 
   1  11  12       48.73       50.30      7.03 o 
   2  11  12       16.36       20.31      5.10 o 
   3  11  12       18.64       20.03      4.91 o 
   4  11  12       17.39        6.90      4.13 o 
   0  12  12        4.10       14.99      7.76 o 
   1  12  12        6.28       -1.00      5.10 o 
   2  12  12       14.67       17.72      6.16 o 
   1   0  13       11.23        2.63      2.78 o 
   2   0  13       37.13       30.62      6.63 o 
   3   0  13        9.54       12.22      3.54 o 
   4   0  13      278.10      281.20     10.52 o 
   5   0  13      200.52      195.27     13.60 o 
   6   0  13      485.21      489.66     22.01 o 
   7   0  13        0.16        2.68      6.06 o 
   8   0  13       39.66       18.30     10.97 o 
   9   0  13        4.70       15.13      7.02 o 
  10   0  13       84.56      115.47     24.43 o 
   0   1  13       13.66        9.30      2.09 o 
   1   1  13      260.64      259.99      6.42 o 
   2   1  13      289.78      301.37      6.07 o 
   3   1  13       32.48       32.59      2.92 o 
   4   1  13       34.93       40.27      4.48 o 
   5   1  13       78.04       97.20      9.24 o 
   6   1  13      134.47      153.24     13.43 o 
   7   1  13      398.54      396.43     18.13 o 
   8   1  13      138.65      167.93     27.42 o 
   9   1  13       97.66       88.20     14.63 o 
  10   1  13       18.10       27.77      9.70 o 
   0   2  13       85.70       92.46      4.26 o 
   1   2  13       26.03       21.91      2.27 o 
   2   2  13     1021.65     1092.63     11.93 o 
   3   2  13      785.52      789.45      9.60 o 
   4   2  13      447.62      427.39      9.45 o 
   5   2  13      183.76      172.31      9.07 o 
   6   2  13      126.79      118.24     11.92 o 
   7   2  13      238.43      216.53     13.61 o 
   8   2  13       42.44       44.94      9.86 o 
   9   2  13       94.46      114.40     17.49 o 
  10   2  13       11.23       19.29     18.57 o 
   0   3  13       92.09       88.89      4.37 o 
   1   3  13     1537.09     1623.02     13.04 o 
   2   3  13      240.63      264.38      5.68 o 
   3   3  13      251.00      235.95      6.48 o 
   4   3  13      612.79      540.58     11.71 o 
   5   3  13      367.07      351.39      9.89 o 
   6   3  13      186.04      183.09      9.12 o 
   7   3  13       34.75       35.39      6.04 o 
   8   3  13       34.36       25.61      5.57 o 
   9   3  13       45.92       52.08     11.74 o 
  10   3  13       78.10       73.48     14.73 o 
   0   4  13       77.21       91.90      6.28 o 
   1   4  13       58.13       61.67      3.57 o 
   2   4  13      301.50      305.16      6.44 o 
   3   4  13     2012.05     1922.03     18.99 o 
   4   4  13      425.86      436.75     11.02 o 
   5   4  13      127.80      145.90      8.10 o 
   6   4  13       77.47       84.18      7.42 o 
   7   4  13       62.87       70.61      8.27 o 
   8   4  13      162.27      166.91     16.76 o 
   9   4  13       64.72       38.32     12.05 o 
   0   5  13      740.69      710.31     23.05 o 
   1   5  13      324.14      334.12      8.80 o 
   2   5  13     1446.95     1356.68     16.55 o 
   3   5  13      784.89      737.17     13.19 o 
   4   5  13       13.78       16.01      3.07 o 
   5   5  13      122.79      127.89      8.00 o 
   6   5  13       95.66       91.05      7.99 o 
   7   5  13       39.64       29.66      5.20 o 
   8   5  13       23.18       24.06      7.70 o 
   9   5  13        4.23        8.45      6.85 o 
   0   6  13       12.33       24.57      5.89 o 
   1   6  13      269.69      263.64      7.70 o 
   2   6  13      446.97      425.63     11.16 o 
   3   6  13       27.07       30.62      3.85 o 
   4   6  13      427.96      396.42     11.13 o 
   5   6  13      159.67      167.23     10.17 o 
   6   6  13      301.58      272.19     11.88 o 
   7   6  13      234.06      223.42     14.41 o 
   8   6  13      357.12      377.21     20.66 o 
   9   6  13       52.39       43.69     14.50 o 
   0   7  13      696.61      603.39     27.53 o 
   1   7  13       33.39       51.66      6.05 o 
   2   7  13      214.37      189.44     10.66 o 
   3   7  13       72.62       79.40      5.94 o 
   4   7  13      170.10      163.42     12.02 o 
   5   7  13        3.90       10.49      4.60 o 
   6   7  13       10.06       15.65      4.79 o 
   7   7  13        7.77        8.86      4.70 o 
   8   7  13       40.09       24.61      8.58 o 
   0   8  13        2.57       10.32      3.14 o 
   1   8  13      169.54      195.77      8.62 o 
   2   8  13       12.94       17.90      4.41 o 
   3   8  13       29.48       38.14      5.50 o 
   4   8  13       41.94       59.40     12.40 o 
   5   8  13       34.95       26.51      5.66 o 
   6   8  13      140.45      146.34     14.96 o 
   7   8  13       20.56       16.79      6.45 o 
   0   9  13      192.60      205.68     13.39 o 
   1   9  13       22.43       19.50      4.48 o 
   2   9  13       44.82       45.07      5.83 o 
   3   9  13        1.12        4.74      3.54 o 
   4   9  13        0.63        3.59      4.51 o 
   5   9  13        6.38        6.32      3.67 o 
   6   9  13       72.69       67.09     10.54 o 
   0  10  13       22.56        9.72      9.56 o 
   1  10  13       25.12       23.65      5.00 o 
   2  10  13       22.69       24.74      5.57 o 
   3  10  13       53.45       43.34      6.59 o 
   4  10  13       26.67       40.96      6.51 o 
   5  10  13       82.91       82.26     11.54 o 
   0  11  13        3.42       -0.11      6.68 o 
   1  11  13       68.89       61.81      7.48 o 
   2  11  13      147.40      128.96     11.94 o 
   3  11  13       17.48       25.91      5.60 o 
   4  11  13       13.80       13.20      4.86 o 
   0  12  13        0.62       -6.76     10.83 o 
   1  12  13       13.36       24.68      5.53 o 
   0   0  14     1342.09     1436.47     44.62 o 
   1   0  14        0.01       -1.54      2.54 o 
   2   0  14      442.38      460.98     19.93 o 
   3   0  14      285.36      285.36     11.05 o 
   4   0  14       41.21       40.14      5.51 o 
   5   0  14       52.23       47.66      8.74 o 
   6   0  14       21.05       30.01     11.01 o 
   7   0  14       89.50       24.02     10.11 o 
   8   0  14        2.95       12.31      8.82 o 
   9   0  14       39.83       18.72     11.65 o 
  10   0  14        9.05        2.99      4.96 o 
   0   1  14      136.08      145.60      4.93 o 
   1   1  14       10.01       10.87      2.25 o 
   2   1  14       91.15      103.69      4.21 o 
   3   1  14       49.27       53.63      3.59 o 
   4   1  14      182.69      196.12      7.97 o 
   5   1  14      635.70      627.96     16.60 o 
   6   1  14       98.04       88.38     10.45 o 
   7   1  14       47.76       52.29      9.18 o 
   8   1  14      136.87      133.68     32.58 o 
   9   1  14       17.93        9.88      5.20 o 
  10   1  14        7.95       35.63     22.10 o 
   0   2  14      235.21      192.75      4.98 o 
   1   2  14       80.30       92.99      3.87 o 
   2   2  14      664.75      672.40      8.30 o 
   3   2  14      271.31      265.92      6.60 o 
   4   2  14      197.03      186.41      8.10 o 
   5   2  14       26.20       27.49      4.94 o 
   6   2  14       70.39       55.56      8.72 o 
   7   2  14       95.25      104.68     12.05 o 
   8   2  14       15.15        4.95      9.15 o 
   9   2  14       90.05      103.88     21.80 o 
  10   2  14       43.95       30.88      8.31 o 
   0   3  14      558.48      504.35      9.40 o 
   1   3  14      701.75      652.63      8.51 o 
   2   3  14      328.31      350.13      6.48 o 
   3   3  14      129.99      135.43      6.87 o 
   4   3  14     1400.37     1421.59     19.65 o 
   5   3  14      158.61      159.63      8.81 o 
   6   3  14      118.46      118.27     10.18 o 
   7   3  14       51.16       45.06      6.89 o 
   8   3  14        9.50       12.29      4.92 o 
   9   3  14       50.13       53.81     11.83 o 
   0   4  14      342.25      307.60      9.27 o 
   1   4  14      557.41      506.79      8.12 o 
   2   4  14      388.95      381.74      8.12 o 
   3   4  14      263.90      260.62      7.68 o 
   4   4  14      353.90      319.75      9.60 o 
   5   4  14       78.53       82.79      7.08 o 
   6   4  14       52.64       59.32      8.14 o 
   7   4  14       26.29       39.00      8.48 o 
   8   4  14       13.84       21.21      6.80 o 
   9   4  14        5.03       10.28      5.68 o 
   0   5  14       53.92       56.90      5.53 o 
   1   5  14     1450.50     1394.33     18.35 o 
   2   5  14      459.13      459.05     10.11 o 
   3   5  14      452.40      439.78     10.25 o 
   4   5  14      547.00      531.73     11.66 o 
   5   5  14       55.41       71.67      7.10 o 
   6   5  14      122.57      126.78      9.43 o 
   7   5  14       71.53       55.12      7.81 o 
   8   5  14       12.29       12.15      6.76 o 
   9   5  14       41.43       38.82     11.63 o 
   0   6  14      190.67      227.72     26.58 o 
   1   6  14     1159.95     1122.90     18.53 o 
   2   6  14      370.61      369.69     10.57 o 
   3   6  14      131.87      147.26      8.06 o 
   4   6  14       45.14       45.42      5.11 o 
   5   6  14      118.42      114.12      9.15 o 
   6   6  14        8.98        5.25      4.45 o 
   7   6  14       25.38       25.03      6.29 o 
   8   6  14       63.73       69.91     11.90 o 
   0   7  14       20.44       11.33      4.37 o 
   1   7  14      658.40      629.94     14.21 o 
   2   7  14      447.51      402.55     11.60 o 
   3   7  14       36.96       39.86      4.86 o 
   4   7  14      111.28      108.05     10.08 o 
   5   7  14       13.75       12.85      4.30 o 
   6   7  14       54.87       46.90      7.62 o 
   7   7  14      120.32      126.15     12.34 o 
   8   7  14        1.43        1.89      5.62 o 
   0   8  14       26.78       27.06      8.05 o 
   1   8  14       13.01       14.43      4.68 o 
   2   8  14       12.25       10.95      4.25 o 
   3   8  14       86.01       80.75      8.87 o 
   4   8  14       72.83       66.43      8.50 o 
   5   8  14       46.82       31.54      6.92 o 
   6   8  14       28.41       35.45      7.56 o 
   7   8  14      142.25      152.39     15.89 o 
   0   9  14       46.06       55.27     19.66 o 
   1   9  14      262.70      236.15     11.65 o 
   2   9  14       84.79       94.44      8.54 o 
   3   9  14       28.64       24.14      5.08 o 
   4   9  14       59.92       49.91      7.65 o 
   5   9  14      174.71      194.43     14.60 o 
   6   9  14       45.75       47.43      9.41 o 
   0  10  14       82.95       91.66     10.99 o 
   1  10  14      128.14      128.66     11.22 o 
   2  10  14       45.52       35.94      6.08 o 
   3  10  14        6.96        0.99      3.69 o 
   4  10  14       30.87       37.82      6.57 o 
   5  10  14       71.23       89.86     10.61 o 
   0  11  14        1.23        5.48      6.26 o 
   1  11  14       13.66       11.30      5.75 o 
   2  11  14       21.37       17.06      5.07 o 
   3  11  14       15.30       13.97      4.74 o 
   1   0  15      354.21      367.25     12.80 o 
   2   0  15       66.27       71.24      7.13 o 
   3   0  15       13.91       18.50      2.91 o 
   4   0  15       20.64       12.19      3.89 o 
   5   0  15      509.51      513.63     21.77 o 
   6   0  15       13.37        8.40      5.99 o 
   7   0  15        9.32        2.05      8.92 o 
   8   0  15       31.86        8.02      7.07 o 
   9   0  15       17.85        8.96      9.41 o 
  10   0  15       17.02        7.35      5.81 o 
   0   1  15       63.18       58.45      3.49 o 
   1   1  15      252.46      261.28      6.91 o 
   2   1  15       29.30       35.18      3.88 o 
   3   1  15      251.35      236.57      6.09 o 
   4   1  15       97.01      108.03      6.95 o 
   5   1  15      113.48      119.79      9.01 o 
   6   1  15       60.82       87.23     12.76 o 
   7   1  15       54.85       60.06      9.63 o 
   8   1  15       56.47       52.60     12.29 o 
   9   1  15        0.81       11.52      7.27 o 
  10   1  15       11.54       28.79      8.79 o 
   0   2  15      545.08      592.09     11.77 o 
   1   2  15       39.43       47.12      3.21 o 
   2   2  15      111.14      107.19      4.28 o 
   3   2  15      642.12      623.45     11.14 o 
   4   2  15        4.84        5.40      3.59 o 
   5   2  15      181.17      164.25     10.11 o 
   6   2  15       35.72       29.12      7.12 o 
   7   2  15       64.86       62.62      9.36 o 
   8   2  15       32.21       56.43     15.18 o 
   9   2  15       17.98       22.38     11.79 o 
   0   3  15      308.78      323.45      7.56 o 
   1   3  15       89.96       70.24      4.41 o 
   2   3  15      671.93      643.09      9.93 o 
   3   3  15      506.85      512.92     12.01 o 
   4   3  15      255.93      247.58      9.86 o 
   5   3  15       10.89       16.14      3.92 o 
   6   3  15       69.42       86.90      8.94 o 
   7   3  15        1.63        2.39      3.54 o 
   8   3  15        6.22        1.57      3.85 o 
   9   3  15       34.87       31.76     18.63 o 
   0   4  15       82.64       85.42      6.03 o 
   1   4  15      242.37      241.37      5.98 o 
   2   4  15        2.09        3.62      2.08 o 
   3   4  15      900.25      822.83     13.58 o 
   4   4  15      247.58      262.09     10.33 o 
   5   4  15      212.39      198.94      9.45 o 
   6   4  15      212.24      207.07     10.74 o 
   7   4  15       37.59       48.55      8.98 o 
   8   4  15       48.90       65.21      8.80 o 
   9   4  15        7.19        9.33      9.42 o 
   0   5  15       53.43       50.04      7.74 o 
   1   5  15      596.79      586.41     11.65 o 
   2   5  15      589.56      562.13     12.36 o 
   3   5  15       45.31       43.45      4.44 o 
   4   5  15      196.55      192.06      8.36 o 
   5   5  15      120.57      120.81      8.99 o 
   6   5  15      134.81      123.23      9.51 o 
   7   5  15       41.66       44.52      7.45 o 
   8   5  15      161.45      177.67     17.59 o 
   9   5  15       17.01       35.11     11.57 o 
   0   6  15     3825.01     3597.46     66.67 o 
   1   6  15      623.14      636.99     19.85 o 
   2   6  15      338.84      329.23     11.46 o 
   3   6  15      286.70      268.98     11.64 o 
   4   6  15      128.73      138.88      8.68 o 
   5   6  15       26.66       24.55      5.29 o 
   6   6  15       24.88       20.24      4.91 o 
   7   6  15      168.21      193.28     11.97 o 
   8   6  15       49.62       38.06      9.59 o 
   0   7  15       50.97       70.85     13.14 o 
   1   7  15      152.57      163.40      9.99 o 
   2   7  15       62.26       69.95      6.89 o 
   3   7  15      536.18      532.76     23.91 o 
   4   7  15      187.85      205.60     14.00 o 
   5   7  15      167.90      162.72     14.47 o 
   6   7  15      134.34      133.17     13.58 o 
   7   7  15       61.88       60.92     11.09 o 
   8   7  15       20.36       25.05      7.70 o 
   0   8  15      146.31      129.08     18.22 o 
   1   8  15      297.41      333.45     17.23 o 
   2   8  15       21.95       13.63      5.33 o 
   3   8  15       30.26       25.63      5.79 o 
   4   8  15       54.26       38.71      8.57 o 
   5   8  15       64.76       76.08      9.50 o 
   6   8  15       21.55       28.75      6.71 o 
   7   8  15       30.05        6.79      5.83 o 
   0   9  15      213.24      205.81     21.21 o 
   1   9  15       86.16       78.15     13.68 o 
   2   9  15       27.82       29.93     10.95 o 
   3   9  15       20.59       25.13     10.07 o 
   4   9  15       30.64       30.73      7.05 o 
   5   9  15       45.42       59.17      8.50 o 
   6   9  15       93.05      127.40     22.48 o 
   0  10  15        1.02       15.82      8.25 o 
   1  10  15       21.18       18.16      5.68 o 
   2  10  15       25.35       20.97      6.28 o 
   3  10  15       52.04       69.08     14.49 o 
   4  10  15      166.55      158.71     13.69 o 
   5  10  15       17.17       25.73      6.31 o 
   0  11  15      150.42      139.15     20.91 o 
   1  11  15        1.01        3.94      4.50 o 
   2  11  15       64.68       79.57     10.02 o 
   3  11  15       85.27       74.19      9.90 o 
   0   0  16      114.55       85.83     15.07 o 
   1   0  16        1.14       -2.94      2.97 o 
   2   0  16      143.62      127.51      9.57 o 
   3   0  16       49.92       45.13      6.43 o 
   4   0  16        1.16        5.57      3.31 o 
   5   0  16      122.31      103.83     12.77 o 
   6   0  16       19.12       21.91      7.84 o 
   7   0  16        8.81       16.15     10.91 o 
   8   0  16        5.86        4.44      7.13 o 
   9   0  16        5.82        6.05      9.92 o 
   0   1  16     1494.09     1472.06     27.11 o 
   1   1  16      293.08      266.10      5.73 o 
   2   1  16        9.75       18.86      3.33 o 
   3   1  16      121.81      121.69      6.55 o 
   4   1  16       61.68       65.01      5.92 o 
   5   1  16      338.90      326.67     15.57 o 
   6   1  16        2.91        3.77      4.43 o 
   7   1  16       31.10       46.30     10.42 o 
   8   1  16        2.42        5.18      6.38 o 
   9   1  16        0.20        4.95      4.08 o 
   0   2  16      724.58      715.87     13.14 o 
   1   2  16      160.78      177.83      5.01 o 
   2   2  16     1852.82     1872.03     22.76 o 
   3   2  16      218.05      236.17      8.72 o 
   4   2  16      135.82      143.90     10.15 o 
   5   2  16       34.87       44.45      6.89 o 
   6   2  16      279.06      262.98     15.29 o 
   7   2  16       70.59       62.12      9.99 o 
   8   2  16       47.03       31.61     14.49 o 
   9   2  16       32.47       37.06     14.64 o 
   0   3  16       45.17       36.82      4.52 o 
   1   3  16     2085.44     2025.70     20.21 o 
   2   3  16      263.45      287.76      7.68 o 
   3   3  16      138.59      134.28      8.76 o 
   4   3  16     1438.93     1411.42     23.59 o 
   5   3  16       61.70       72.56      7.13 o 
   6   3  16      412.53      406.34     15.67 o 
   7   3  16        1.30        2.84      3.37 o 
   8   3  16       22.42       29.81      6.34 o 
   9   3  16       27.72       34.37     14.63 o 
   0   4  16       45.24       27.13      7.65 o 
   1   4  16      576.66      551.79     13.58 o 
   2   4  16      453.56      473.57     12.75 o 
   3   4  16      695.00      701.72     14.29 o 
   4   4  16      164.21      172.98      9.89 o 
   5   4  16       72.91       74.89      7.95 o 
   6   4  16       73.31       74.07      7.28 o 
   7   4  16       11.13        8.48      4.21 o 
   8   4  16       16.42       12.73      5.51 o 
   9   4  16        3.03       24.88     13.67 o 
   0   5  16        3.47        1.49      3.64 o 
   1   5  16      100.01       87.05      8.67 o 
   2   5  16      867.35      799.18     20.24 o 
   3   5  16      364.94      405.22     12.79 o 
   4   5  16      251.39      229.92     10.04 o 
   5   5  16      124.24      130.58      9.61 o 
   6   5  16       54.56       45.31      8.41 o 
   7   5  16       74.81       65.72      8.99 o 
   8   5  16       51.58       58.00     10.90 o 
   0   6  16      361.16      418.96     21.35 o 
   1   6  16      356.84      358.09     13.90 o 
   2   6  16       25.34       11.83      5.34 o 
   3   6  16      543.50      540.04     18.62 o 
   4   6  16       22.42       36.47      6.56 o 
   5   6  16       75.90       67.50      7.29 o 
   6   6  16       23.40       29.70      5.58 o 
   7   6  16       17.74       23.25      6.68 o 
   8   6  16       63.96       53.54     10.89 o 
   0   7  16      281.61      258.31     17.01 o 
   1   7  16      153.55      171.74     14.91 o 
   2   7  16      258.18      251.04     13.01 o 
   3   7  16       15.88       18.39      5.18 o 
   4   7  16       21.92       16.80      4.96 o 
   5   7  16      275.97      285.85     21.74 o 
   6   7  16       28.42       32.16      6.93 o 
   7   7  16        4.35        5.83      4.74 o 
   0   8  16      178.22      165.67     17.76 o 
   1   8  16       16.65       16.40      4.72 o 
   2   8  16      137.24      101.81     10.05 o 
   3   8  16      237.12      261.69     15.98 o 
   4   8  16       30.63       36.59      7.20 o 
   5   8  16       14.36       12.96      5.27 o 
   6   8  16       13.32       12.83      5.25 o 
   7   8  16       17.63       17.72      7.22 o 
   0   9  16       37.08       42.31     10.93 o 
   1   9  16      127.50      140.16     12.17 o 
   2   9  16       23.45       31.24     13.80 o 
   3   9  16        0.80        5.80     15.02 o 
   4   9  16       15.44       24.58      8.66 o 
   5   9  16      104.19       89.37     14.06 o 
   6   9  16       15.73       25.48      8.36 o 
   0  10  16        0.02       -2.59      5.86 o 
   1  10  16       69.55       63.78      9.15 o 
   2  10  16       13.77       15.46      4.99 o 
   3  10  16       28.59       35.53      8.92 o 
   4  10  16       52.98       84.17     10.18 o 
   0  11  16      102.40       99.71     15.93 o 
   1  11  16       72.53       93.12     21.81 o 
   2  11  16        1.72        3.05      4.58 o 
   1   0  17      128.34      144.02      9.64 o 
   2   0  17       43.14       43.64      6.39 o 
   3   0  17      222.81      240.89     11.43 o 
   4   0  17        2.64        9.48      7.84 o 
   5   0  17      948.61      879.91     29.78 o 
   6   0  17        3.91       -0.79      8.08 o 
   7   0  17       44.54       49.78     16.69 o 
   8   0  17        0.82        1.58     10.49 o 
   9   0  17        0.40        5.12      6.34 o 
   0   1  17      167.94      217.16     11.18 o 
   1   1  17      632.66      622.62     13.83 o 
   2   1  17      192.80      209.92      7.56 o 
   3   1  17      276.86      266.01     10.86 o 
   4   1  17      271.88      269.39     11.11 o 
   5   1  17       44.52       60.36      9.21 o 
   6   1  17       57.89       45.11      8.38 o 
   7   1  17       26.01       19.79      5.98 o 
   8   1  17        7.78       12.16      7.35 o 
   9   1  17        5.96       16.32      8.57 o 
   0   2  17     1433.82     1375.03     29.86 o 
   1   2  17      587.39      559.81     11.99 o 
   2   2  17      217.96      231.98      9.49 o 
   3   2  17      124.57      139.63     10.12 o 
   4   2  17      264.75      235.57     10.85 o 
   5   2  17       52.86       49.47      8.73 o 
   6   2  17       59.59       51.94     10.38 o 
   7   2  17      152.03      150.01     15.07 o 
   8   2  17       58.35       48.57      9.12 o 
   9   2  17       11.95       14.75      7.69 o 
   0   3  17      298.66      283.78     16.66 o 
   1   3  17     2618.88     2507.18     31.87 o 
   2   3  17      191.43      187.76      9.22 o 
   3   3  17       56.30       53.47      5.95 o 
   4   3  17      232.86      235.74     10.80 o 
   5   3  17       93.07       89.13      7.87 o 
   6   3  17       22.24       19.35      5.90 o 
   7   3  17       43.28       39.72      7.45 o 
   8   3  17       35.41       27.41      6.39 o 
   9   3  17       85.62       88.09     16.07 o 
   0   4  17       20.70       14.40      6.56 o 
   1   4  17      788.27      798.30     19.92 o 
   2   4  17      348.86      350.94     12.50 o 
   3   4  17      203.96      211.06     12.35 o 
   4   4  17        4.95        2.52      2.78 o 
   5   4  17      103.14      105.79      8.65 o 
   6   4  17      131.98      142.13     11.98 o 
   7   4  17       18.76       18.36      7.30 o 
   8   4  17       21.11       20.23      6.55 o 
   0   5  17      121.75      114.90     13.76 o 
   1   5  17      187.34      203.39     11.72 o 
   2   5  17      486.50      476.15     16.14 o 
   3   5  17      189.30      194.17     12.36 o 
   4   5  17       92.03       89.78      8.14 o 
   5   5  17       16.59       11.94      3.61 o 
   6   5  17       36.91       51.01      6.58 o 
   7   5  17       37.48       50.49      8.02 o 
   8   5  17       54.50       34.15      8.73 o 
   0   6  17     1159.34     1150.66     36.58 o 
   1   6  17      205.44      201.73     17.85 o 
   2   6  17       72.00       62.53     12.84 o 
   3   6  17       54.14       63.66      7.74 o 
   4   6  17      148.32      128.82     11.20 o 
   5   6  17       43.43       35.67      6.52 o 
   6   6  17       78.51       92.58      9.01 o 
   7   6  17       41.07       44.46      8.19 o 
   8   6  17       33.73       27.61      8.85 o 
   0   7  17       53.60       97.64     20.44 o 
   1   7  17      169.84      186.52     17.45 o 
   2   7  17      330.50      301.09     13.98 o 
   3   7  17       62.60       67.42      8.22 o 
   4   7  17       36.91       47.55      7.46 o 
   5   7  17       49.06       40.23      6.97 o 
   6   7  17       36.63       36.86      7.40 o 
   7   7  17        2.77       -0.06      4.27 o 
   0   8  17       13.39       20.37      7.48 o 
   1   8  17       49.78       56.90     10.23 o 
   2   8  17       14.28        9.89      4.49 o 
   3   8  17       15.19        7.86      4.24 o 
   4   8  17      117.15      107.74     11.13 o 
   5   8  17        2.87        0.16      4.18 o 
   6   8  17        3.68        6.22      5.59 o 
   0   9  17      215.02      189.93     20.14 o 
   1   9  17      138.88      141.90     13.17 o 
   2   9  17       20.34       12.31      8.20 o 
   3   9  17      134.05      147.33     12.86 o 
   4   9  17       33.25       25.68      6.73 o 
   5   9  17       30.74       41.55      9.39 o 
   0  10  17        1.10        8.31      6.50 o 
   1  10  17      112.63      119.94     11.87 o 
   2  10  17      165.00      176.15     14.61 o 
   3  10  17       12.60       22.10      7.69 o 
   4  10  17       10.14       16.35      5.23 o 
   0  11  17        0.22       -1.81      5.83 o 
   1  11  17       94.94       97.54     15.10 o 
   0   0  18     1571.21     1445.27     50.11 o 
   1   0  18        2.65        6.31      4.35 o 
   2   0  18      617.45      610.06     17.92 o 
   3   0  18      263.64      246.38     11.89 o 
   4   0  18       68.35       65.36     10.66 o 
   5   0  18       38.17       35.03      8.66 o 
   6   0  18        0.01       -0.72      8.11 o 
   7   0  18      150.52      179.20     30.86 o 
   8   0  18       48.18       28.08     14.84 o 
   9   0  18        4.88       19.53     13.63 o 
   0   1  18      256.09      247.17     11.99 o 
   1   1  18      316.67      314.98      9.48 o 
   2   1  18      679.13      650.15     13.05 o 
   3   1  18       59.64       49.81      4.90 o 
   4   1  18      339.79      340.55     12.72 o 
   5   1  18        4.59        5.76      5.00 o 
   6   1  18      225.94      225.18     15.00 o 
   7   1  18       26.30       24.15      8.28 o 
   8   1  18       20.03       10.91      8.11 o 
   9   1  18       36.00       32.95     10.67 o 
   0   2  18      895.61      858.06     21.58 o 
   1   2  18     1687.67     1639.11     21.62 o 
   2   2  18      314.96      318.28     11.05 o 
   3   2  18       63.60       52.04      6.03 o 
   4   2  18      204.14      198.21     10.58 o 
   5   2  18      119.35      116.46     12.64 o 
   6   2  18      170.77      193.46     19.72 o 
   7   2  18       11.64        8.00      6.05 o 
   8   2  18       33.47       31.14      8.44 o 
   9   2  18       57.77       48.90     20.24 o 
   0   3  18       17.82       27.74      8.06 o 
   1   3  18      225.38      236.96      9.82 o 
   2   3  18        4.85        2.52      3.01 o 
   3   3  18       15.56       15.14      7.21 o 
   4   3  18      288.43      265.46     10.78 o 
   5   3  18       47.38       31.67      5.46 o 
   6   3  18       22.55       29.77      6.82 o 
   7   3  18       10.19       10.46      3.93 o 
   8   3  18       47.82       51.09      8.31 o 
   9   3  18        3.27        6.21      7.88 o 
   0   4  18      637.72      650.24     26.12 o 
   1   4  18      109.17      104.06      9.33 o 
   2   4  18       25.42       20.94      4.83 o 
   3   4  18       37.30       32.02      5.45 o 
   4   4  18        6.67        6.91      3.43 o 
   5   4  18        6.83        7.04      3.55 o 
   6   4  18       75.03       67.42      8.54 o 
   7   4  18       25.31       23.69      5.26 o 
   8   4  18       21.32       19.31      6.13 o 
   0   5  18       12.30        6.11      5.75 o 
   1   5  18       52.48       46.78     11.11 o 
   2   5  18       61.23       58.13      7.59 o 
   3   5  18      457.56      456.79     16.43 o 
   4   5  18       83.90       90.33      8.22 o 
   5   5  18       16.28       10.56      5.20 o 
   6   5  18       12.82       10.49      4.13 o 
   7   5  18       91.21       84.02     10.29 o 
   8   5  18       22.38       14.89      5.74 o 
   0   6  18      563.32      557.65     25.94 o 
   1   6  18      310.62      287.77     15.03 o 
   2   6  18       28.50       27.35      5.74 o 
   3   6  18       11.77        5.32      6.03 o 
   4   6  18       66.41       67.85      8.65 o 
   5   6  18      246.49      246.57     13.66 o 
   6   6  18       15.85       17.82      4.99 o 
   7   6  18       33.40       27.64      7.20 o 
   0   7  18       37.54       26.45      7.68 o 
   1   7  18       28.16       29.52      6.73 o 
   2   7  18      373.63      370.14     16.55 o 
   3   7  18       75.21       71.24      9.95 o 
   4   7  18       20.25       28.64      6.31 o 
   5   7  18       80.49       83.42     14.02 o 
   6   7  18        4.39       -1.38      4.26 o 
   7   7  18        1.07       -2.98      5.75 o 
   0   8  18        4.53        8.24      7.40 o 
   1   8  18        9.65        4.28      3.61 o 
   2   8  18       36.19       32.66      6.52 o 
   3   8  18        7.68        7.95      4.65 o 
   4   8  18      197.36      197.01     14.75 o 
   5   8  18       21.21       11.51      6.06 o 
   6   8  18       62.04       55.37      8.86 o 
   0   9  18       50.86       49.48     11.09 o 
   1   9  18        3.13       14.59      4.92 o 
   2   9  18       53.66       44.04      7.57 o 
   3   9  18       31.73       28.16      7.51 o 
   4   9  18       51.80       72.43     11.46 o 
   5   9  18       27.92       37.02      7.56 o 
   0  10  18      173.53      190.83     21.27 o 
   1  10  18       49.85       70.56     10.05 o 
   2  10  18       43.29       37.58      7.26 o 
   3  10  18      219.15      232.70     16.80 o 
   1   0  19      209.79      210.24     11.53 o 
   2   0  19      741.33      775.57     27.97 o 
   3   0  19      602.87      583.88     18.21 o 
   4   0  19       60.91       71.99     11.39 o 
   5   0  19        9.60       20.71     11.86 o 
   6   0  19        6.10       -0.73      7.96 o 
   7   0  19       14.94       18.31     12.91 o 
   8   0  19       19.21       20.53     12.21 o 
   9   0  19       70.61       63.65     19.13 o 
   0   1  19      350.23      366.89     14.75 o 
   1   1  19      420.24      384.08     10.59 o 
   2   1  19      604.52      576.55     12.54 o 
   3   1  19     1014.38      864.27     17.32 o 
   4   1  19        3.37       -0.60      3.20 o 
   5   1  19       57.56       58.26      9.27 o 
   6   1  19       53.78       53.41      9.52 o 
   7   1  19        6.04        4.16      6.77 o 
   8   1  19        1.93        9.24      6.95 o 
   9   1  19       28.16       40.22     12.23 o 
   0   2  19        1.38        1.34      4.07 o 
   1   2  19      218.94      207.85      9.37 o 
   2   2  19      990.99      946.71     19.05 o 
   3   2  19      319.25      331.63     11.53 o 
   4   2  19       96.73       94.38      9.00 o 
   5   2  19       59.87       50.02      9.07 o 
   6   2  19      114.31      132.13     17.21 o 
   7   2  19       74.75       52.34     15.19 o 
   8   2  19       26.61       21.89     10.37 o 
   0   3  19      233.08      208.41     15.19 o 
   1   3  19      579.22      562.26     17.01 o 
   2   3  19      236.84      207.17     10.03 o 
   3   3  19      188.00      186.15     10.06 o 
   4   3  19       75.18       70.90      7.23 o 
   5   3  19       14.51       10.63      3.54 o 
   6   3  19      223.86      211.21     14.14 o 
   7   3  19        6.46        8.04      4.98 o 
   8   3  19       85.84       98.48     11.26 o 
   0   4  19       27.90       18.65      7.39 o 
   1   4  19      172.74      183.08     18.72 o 
   2   4  19       18.74       13.73      4.30 o 
   3   4  19        8.27        7.82      3.62 o 
   4   4  19       19.47       17.93      4.71 o 
   5   4  19       81.79       85.70      8.35 o 
   6   4  19        1.07        5.41      6.94 o 
   7   4  19        5.29        2.87      3.97 o 
   8   4  19       20.34       17.78      5.71 o 
   0   5  19        2.40        1.94      5.51 o 
   1   5  19      198.25      192.39     13.13 o 
   2   5  19      164.81      176.77     14.05 o 
   3   5  19      132.87      122.93     11.03 o 
   4   5  19       17.00       15.60      5.01 o 
   5   5  19        1.06        2.53      3.48 o 
   6   5  19       40.38       43.41      6.38 o 
   7   5  19       30.41       24.13      6.37 o 
   8   5  19        8.70        5.64      5.05 o 
   0   6  19       30.03       14.59      7.87 o 
   1   6  19       19.96       10.99      4.56 o 
   2   6  19       77.81       76.66      8.81 o 
   3   6  19      104.46      104.44     10.37 o 
   4   6  19       96.85       90.09      9.93 o 
   5   6  19      105.64      112.84     10.97 o 
   6   6  19       17.91       32.35      6.78 o 
   7   6  19       11.30        4.73      6.51 o 
   0   7  19       23.96       17.74      7.51 o 
   1   7  19        0.12        7.60      4.47 o 
   2   7  19      294.21      285.35     15.91 o 
   3   7  19      194.17      194.76     14.29 o 
   4   7  19       89.37       73.02      9.43 o 
   5   7  19       33.84       49.44      8.73 o 
   6   7  19        5.67        5.95      5.04 o 
   0   8  19       19.00       29.56      8.54 o 
   1   8  19       97.03       74.12      9.06 o 
   2   8  19       38.13       29.86      6.78 o 
   3   8  19       72.49       67.02      9.01 o 
   4   8  19       54.50       48.32      8.55 o 
   5   8  19       16.70       12.38      7.51 o 
   0   9  19        3.35        2.52      5.15 o 
   1   9  19       26.87       37.64      7.36 o 
   2   9  19        9.92       18.42      6.36 o 
   3   9  19       30.92       37.60      6.99 o 
   4   9  19       39.79       54.54      8.81 o 
   0  10  19       23.84       47.22     12.68 o 
   1  10  19       66.21       87.26     10.33 o 
   2  10  19       71.99      114.46     12.07 o 
   3  10  19        4.50       14.58      5.92 o 
   0   0  20      174.15      183.97     14.47 o 
   1   0  20       34.52       36.77      8.54 o 
   2   0  20      752.57      698.52     20.07 o 
   3   0  20       19.83       39.29      7.69 o 
   4   0  20      638.80      610.19     40.57 o 
   5   0  20      109.32      141.49     26.46 o 
   6   0  20      230.56      266.82     29.68 o 
   7   0  20       13.85       14.63     13.23 o 
   8   0  20       15.59       11.06     13.26 o 
   0   1  20       38.86       39.34      6.89 o 
   1   1  20       24.37       35.31      4.72 o 
   2   1  20       65.74       77.03      6.91 o 
   3   1  20     1181.59     1118.19     20.33 o 
   4   1  20      168.59      172.74     11.91 o 
   5   1  20       17.18       14.89      5.97 o 
   6   1  20        8.60       16.02      8.58 o 
   7   1  20      107.20      147.24     20.37 o 
   8   1  20       29.99       31.30     11.11 o 
   0   2  20      533.27      495.29     17.23 o 
   1   2  20      147.53      115.64      8.44 o 
   2   2  20       20.23       30.31      4.45 o 
   3   2  20      531.75      539.70     14.93 o 
   4   2  20       96.67       94.24      8.24 o 
   5   2  20      185.94      188.72     15.09 o 
   6   2  20      104.65      102.98     12.75 o 
   7   2  20       16.54        8.48      5.76 o 
   8   2  20      246.48      247.15     27.19 o 
   0   3  20      147.82      122.18     19.21 o 
   1   3  20      144.80      141.03     10.90 o 
   2   3  20      356.46      323.48     11.78 o 
   3   3  20       24.41       18.23      4.75 o 
   4   3  20       32.69       38.94      5.99 o 
   5   3  20       99.46      101.58     10.53 o 
   6   3  20       35.66       33.73      6.88 o 
   7   3  20      146.06      152.61     13.49 o 
   8   3  20       79.86       74.99     10.06 o 
   0   4  20      717.32      651.58     27.25 o 
   1   4  20        5.14        3.29      3.89 o 
   2   4  20      219.92      227.21     11.59 o 
   3   4  20       18.63       18.29      5.25 o 
   4   4  20       21.28       13.19      4.30 o 
   5   4  20       86.66       76.92      8.20 o 
   6   4  20        8.98        9.57      5.25 o 
   7   4  20       33.80       45.25      8.01 o 
   8   4  20       32.34       36.58      7.68 o 
   0   5  20        3.49        8.47      6.43 o 
   1   5  20        6.92        7.56      4.43 o 
   2   5  20      198.04      209.78     14.67 o 
   3   5  20       44.40       33.42      6.56 o 
   4   5  20      108.17      102.62     10.39 o 
   5   5  20       26.52       32.24      6.52 o 
   6   5  20       58.25       43.62      7.86 o 
   7   5  20       37.52       25.94      7.83 o 
   0   6  20        0.79        0.08      5.97 o 
   1   6  20       92.60      114.68     10.87 o 
   2   6  20      123.22      124.63     11.43 o 
   3   6  20       49.27       38.34      6.70 o 
   4   6  20       70.26       74.08      9.25 o 
   5   6  20        6.64        1.17      4.12 o 
   6   6  20       84.60       96.15     12.56 o 
   7   6  20       27.28       28.25     15.50 o 
   0   7  20       57.41       38.75     10.09 o 
   1   7  20       33.41       34.08      6.71 o 
   2   7  20      332.22      328.05     17.31 o 
   3   7  20       42.39       38.34      7.11 o 
   4   7  20       65.10       67.10     16.54 o 
   5   7  20       72.21       64.10      9.04 o 
   6   7  20        3.34        3.78      4.81 o 
   0   8  20        4.81        9.54      7.43 o 
   1   8  20       13.26       24.49      5.72 o 
   2   8  20       15.74       12.93      4.87 o 
   3   8  20        0.80        3.99      4.40 o 
   4   8  20      139.63      150.83     15.07 o 
   5   8  20       47.56       58.11      9.25 o 
   0   9  20       49.81       53.36     12.33 o 
   1   9  20       20.08       15.95      7.45 o 
   2   9  20       10.27       17.41      9.56 o 
   3   9  20       20.50       22.78      7.90 o 
   4   9  20       39.68       37.32      7.74 o 
   0  10  20      123.66      122.59     17.68 o 
   1  10  20      209.64      243.47     16.43 o 
   2  10  20      104.75      126.11     12.76 o 
   1   0  21      224.92      194.86     11.59 o 
   2   0  21      127.32      104.58     10.29 o 
   3   0  21       34.39       31.71      7.51 o 
   4   0  21       34.64       47.26     15.82 o 
   5   0  21        0.12        1.34      9.33 o 
   6   0  21      151.05      187.19     31.46 o 
   7   0  21       28.05       49.12     17.29 o 
   8   0  21       74.88       96.30     25.42 o 
   0   1  21      653.37      567.35     18.76 o 
   1   1  21      259.26      247.44      8.35 o 
   2   1  21      628.10      581.63     14.90 o 
   3   1  21      186.97      172.44     11.33 o 
   4   1  21      502.48      463.40     19.71 o 
   5   1  21      485.73      472.92     20.58 o 
   6   1  21        4.89        7.51      7.58 o 
   7   1  21       95.25      113.49     18.64 o 
   8   1  21      110.85       86.55     17.41 o 
   0   2  21     1361.43     1298.76     36.85 o 
   1   2  21      904.66      831.34     18.30 o 
   2   2  21      130.10      142.83      8.53 o 
   3   2  21      428.66      434.82     13.76 o 
   4   2  21      167.52      179.42     11.18 o 
   5   2  21      137.96      146.69     16.35 o 
   6   2  21       41.94       49.10      9.34 o 
   7   2  21       90.41      116.85     19.04 o 
   8   2  21       21.32       13.38      7.86 o 
   0   3  21      904.52      876.67     31.19 o 
   1   3  21       35.34       28.69      6.08 o 
   2   3  21       23.70       23.87      5.64 o 
   3   3  21       97.29      102.36      8.63 o 
   4   3  21       21.60       14.98      4.57 o 
   5   3  21       12.91       12.54      5.39 o 
   6   3  21      112.55      114.81     13.30 o 
   7   3  21       34.74       38.09      7.96 o 
   8   3  21       13.08       11.22      5.99 o 
   0   4  21       32.47       23.58      8.42 o 
   1   4  21       36.59       24.74      5.92 o 
   2   4  21       73.75       78.19      8.81 o 
   3   4  21       57.42       67.58     11.89 o 
   4   4  21        4.35        5.08      4.80 o 
   5   4  21       47.68       49.09      6.90 o 
   6   4  21      254.26      264.72     15.88 o 
   7   4  21       44.21       51.10      8.66 o 
   0   5  21        0.17        5.08      6.31 o 
   1   5  21       77.85       82.44     10.01 o 
   2   5  21       18.22       19.70      5.47 o 
   3   5  21       46.35       33.20      6.40 o 
   4   5  21       98.97      109.14     10.75 o 
   5   5  21      133.96      156.86     13.02 o 
   6   5  21      106.28       99.14     12.79 o 
   7   5  21        0.66        9.53      5.16 o 
   0   6  21        1.92        7.94      6.77 o 
   1   6  21       91.20       82.47     10.84 o 
   2   6  21       21.33       18.03      5.54 o 
   3   6  21        2.72        7.86      4.77 o 
   4   6  21       30.67       38.66      7.19 o 
   5   6  21       99.98      107.59     10.97 o 
   6   6  21       83.17       84.42     10.00 o 
   0   7  21       40.20       19.59      8.77 o 
   1   7  21       36.20       32.54      8.09 o 
   2   7  21       11.19       12.81      4.76 o 
   3   7  21      124.36      164.67     13.54 o 
   4   7  21      111.13      117.60     11.75 o 
   5   7  21       20.52       21.78      6.12 o 
   6   7  21       10.82        6.48      4.95 o 
   0   8  21      125.44      113.94     16.06 o 
   1   8  21       21.01       26.28      6.52 o 
   2   8  21      100.73      109.87     16.51 o 
   3   8  21      141.49      153.78     15.46 o 
   4   8  21      155.64      139.54     13.12 o 
   5   8  21       12.97        8.67      5.20 o 
   0   9  21        0.26       10.86      6.07 o 
   1   9  21       73.80       79.45      9.81 o 
   2   9  21      153.78      177.21     14.77 o 
   3   9  21       22.64       33.23     13.35 o 
   0   0  22      190.76      195.05     14.42 o 
   1   0  22       49.62       59.47      8.39 o 
   2   0  22      130.07      159.13     12.66 o 
   3   0  22      306.55      290.78     17.86 o 
   4   0  22      487.80      489.94     38.19 o 
   5   0  22      282.65      280.83     30.85 o 
   6   0  22      222.02      212.88     33.97 o 
   7   0  22        1.93       -7.40      8.37 o 
   8   0  22        0.95       11.30     11.81 o 
   0   1  22       25.19       32.47      6.75 o 
   1   1  22      171.13      154.00      8.89 o 
   2   1  22      269.49      270.38      9.79 o 
   3   1  22       10.75       10.94      4.76 o 
   4   1  22      241.08      238.99     15.70 o 
   5   1  22       97.79      109.51     20.63 o 
   6   1  22       30.95       35.22     15.28 o 
   7   1  22      158.19      165.95     22.54 o 
   8   1  22      139.68      135.43     21.38 o 
   0   2  22      143.74      183.51     17.54 o 
   1   2  22      148.65      126.46     10.54 o 
   2   2  22      234.48      226.79      9.56 o 
   3   2  22       49.58       49.97      6.70 o 
   4   2  22      100.05      115.42      9.48 o 
   5   2  22        7.50        9.34      5.30 o 
   6   2  22       19.61       25.29      6.82 o 
   7   2  22       51.17       74.84     12.35 o 
   0   3  22      175.98      191.15     18.57 o 
   1   3  22       97.42       89.07      9.24 o 
   2   3  22       44.93       52.19      7.45 o 
   3   3  22      102.40      105.91      9.11 o 
   4   3  22       32.65       27.82      5.66 o 
   5   3  22      148.47      141.93     12.82 o 
   6   3  22       25.52       20.80      6.39 o 
   7   3  22       34.25       25.25      6.45 o 
   0   4  22        2.85        0.55      6.21 o 
   1   4  22       40.52       41.70      7.07 o 
   2   4  22       24.60       26.65      5.80 o 
   3   4  22       11.16        6.71      4.31 o 
   4   4  22       47.76       37.92      7.11 o 
   5   4  22      221.69      250.87     13.13 o 
   6   4  22        3.14        5.44      5.23 o 
   7   4  22       41.83       26.09      7.12 o 
   0   5  22       43.46       31.13      9.44 o 
   1   5  22      123.50      121.11     11.15 o 
   2   5  22       10.37       14.31      5.27 o 
   3   5  22      149.17      182.71     16.04 o 
   4   5  22       45.54       45.17      7.66 o 
   5   5  22        3.12       -1.10      5.09 o 
   6   5  22       10.79        8.81      7.01 o 
   0   6  22        8.50       11.09      7.22 o 
   1   6  22      187.94      218.17     20.69 o 
   2   6  22       34.72       35.61      7.20 o 
   3   6  22       69.58       80.35     10.21 o 
   4   6  22       22.13       10.95      6.99 o 
   5   6  22       82.15       95.04     10.66 o 
   6   6  22       76.17       63.58     11.13 o 
   0   7  22       40.65       43.66     10.84 o 
   1   7  22       64.09       61.71      9.10 o 
   2   7  22       37.03       32.25      6.72 o 
   3   7  22       83.07      110.86     11.66 o 
   4   7  22       16.16       19.97      7.21 o 
   5   7  22      116.54      136.76     12.80 o 
   0   8  22        0.71        2.91      5.88 o 
   1   8  22       39.75       33.54      7.07 o 
   2   8  22       27.10       28.84      9.55 o 
   3   8  22       83.70       84.76     10.44 o 
   4   8  22      199.59      196.00     15.57 o 
   0   9  22       54.23       58.94     12.39 o 
   1   9  22       36.12       33.97      8.64 o 
   2   9  22       67.55       70.53     10.15 o 
   1   0  23        1.06       -0.22      4.26 o 
   2   0  23        8.99        4.70      5.80 o 
   3   0  23       19.98       15.69      6.97 o 
   4   0  23      247.28      253.50     29.66 o 
   5   0  23       22.66       11.93     12.37 o 
   6   0  23      313.29      343.34     35.37 o 
   7   0  23      129.07      146.17     30.15 o 
   0   1  23      125.85      139.21     12.51 o 
   1   1  23      117.50      141.55      8.80 o 
   2   1  23      236.76      233.57      9.46 o 
   3   1  23       21.33       25.11      6.69 o 
   4   1  23       52.84       75.78     14.44 o 
   5   1  23      338.16      327.02     23.49 o 
   6   1  23      171.28      164.23     21.94 o 
   7   1  23       10.47       16.02     10.51 o 
   0   2  23        8.25       19.28      7.56 o 
   1   2  23      135.49      135.05     11.03 o 
   2   2  23      146.24      142.54      8.91 o 
   3   2  23       17.50       18.88      4.81 o 
   4   2  23      202.81      217.99     15.12 o 
   5   2  23      133.03      142.80     12.83 o 
   6   2  23       27.11       31.95      8.73 o 
   7   2  23      136.99      114.93     18.08 o 
   0   3  23       13.73       -1.67      5.28 o 
   1   3  23       55.20       59.28      7.97 o 
   2   3  23      130.18      124.85     11.52 o 
   3   3  23        2.07        3.66      3.99 o 
   4   3  23       11.85       18.33      5.04 o 
   5   3  23       89.15      109.80     11.78 o 
   6   3  23       26.68       31.11      7.40 o 
   7   3  23       23.36       20.25      8.30 o 
   0   4  23        1.64        3.20      5.92 o 
   1   4  23       48.12       48.55      7.81 o 
   2   4  23       65.35       62.14      8.44 o 
   3   4  23       11.53        9.45      4.81 o 
   4   4  23      105.68      108.64     10.93 o 
   5   4  23       15.39       25.77      8.10 o 
   6   4  23       23.66       29.08      7.35 o 
   0   5  23      256.01      247.43     23.21 o 
   1   5  23       30.02       30.63      6.39 o 
   2   5  23       12.44       12.79      5.36 o 
   3   5  23       86.95      102.84     10.78 o 
   4   5  23       48.01       50.56     10.47 o 
   5   5  23      173.15      201.01     15.25 o 
   6   5  23       32.81       24.92      8.51 o 
   0   6  23      116.06      128.02     17.07 o 
   1   6  23      131.09      148.27     12.83 o 
   2   6  23        1.45        1.12      3.34 o 
   3   6  23      283.82      320.05     16.03 o 
   4   6  23        9.28        5.74      4.72 o 
   5   6  23      142.13      177.81     14.54 o 
   0   7  23      185.22      215.91     29.91 o 
   1   7  23       65.29       81.80     10.07 o 
   2   7  23       21.36       22.94      6.58 o 
   3   7  23       63.95       59.96     13.38 o 
   4   7  23      120.80      150.65     18.22 o 
   0   8  23        0.12        5.68      7.00 o 
   1   8  23       93.07      115.20     12.19 o 
   2   8  23       92.77      124.02     14.27 o 
   3   8  23       13.57       12.88      5.28 o 
   0   9  23       50.12       64.02     12.74 o 
   1   9  23        0.47        3.16      3.79 o 
   0   0  24      179.83      169.55     16.73 o 
   1   0  24        4.61        2.86      3.98 o 
   2   0  24       10.31       10.95      7.22 o 
   3   0  24       81.07       44.73     16.14 o 
   4   0  24      432.01      394.30     35.35 o 
   5   0  24       20.51       29.06     15.25 o 
   6   0  24       17.60       40.18     17.79 o 
   7   0  24      227.28      261.25     40.33 o 
   0   1  24       11.12        4.33      5.60 o 
   1   1  24       22.84       28.97      4.81 o 
   2   1  24       46.06       43.35      5.51 o 
   3   1  24       65.89       57.18      7.04 o 
   4   1  24      171.85      192.37     46.32 o 
   5   1  24       27.45       29.48     11.10 o 
   6   1  24       59.39       87.74     16.90 o 
   7   1  24       30.20       34.31     12.52 o 
   0   2  24       31.12       39.92      9.58 o 
   1   2  24      163.88      168.37     12.56 o 
   2   2  24      172.20      162.31     10.58 o 
   3   2  24      107.81      122.73      9.86 o 
   4   2  24       37.08       48.68      8.28 o 
   5   2  24        9.56       14.32      6.95 o 
   6   2  24        8.40       21.63      8.44 o 
   7   2  24       32.51       37.22      9.80 o 
   0   3  24       12.79        6.76      6.29 o 
   1   3  24        9.00        0.86      3.90 o 
   2   3  24       27.98       19.48      5.65 o 
   3   3  24      126.11      135.21     11.77 o 
   4   3  24       32.57       35.51      6.90 o 
   5   3  24       79.08      100.40     11.41 o 
   6   3  24        3.34        4.04      5.32 o 
   0   4  24       43.63       50.42     11.32 o 
   1   4  24       13.37       10.09      4.83 o 
   2   4  24       48.14       53.89      8.04 o 
   3   4  24       22.10       26.38      6.15 o 
   4   4  24       60.60       78.01      9.66 o 
   5   4  24       14.55       16.98      7.60 o 
   6   4  24       59.09       62.21     13.30 o 
   0   5  24       28.07       22.25      8.86 o 
   1   5  24       40.19       36.94      7.12 o 
   2   5  24       23.52       31.07      6.82 o 
   3   5  24       73.56       80.65      9.76 o 
   4   5  24       32.01       40.21      7.71 o 
   5   5  24       57.73       44.48      8.29 o 
   6   5  24       59.80       55.86     16.17 o 
   0   6  24       10.60       16.05      8.38 o 
   1   6  24       90.30       79.44     12.42 o 
   2   6  24      153.25      163.22     18.83 o 
   3   6  24       11.88        9.72      5.18 o 
   4   6  24       46.54       50.35      8.47 o 
   5   6  24       44.97       40.92     11.30 o 
   0   7  24      117.16      150.92     19.08 o 
   1   7  24      142.26      156.27     15.54 o 
   2   7  24        1.96        2.14      4.33 o 
   3   7  24       67.50       69.95      9.62 o 
   4   7  24       14.64        9.79      6.67 o 
   0   8  24       92.62      118.94     17.66 o 
   1   8  24        6.40        6.75      4.67 o 
   2   8  24        7.02        4.18      9.62 o 
   1   0  25        3.98       -1.08      4.33 o 
   2   0  25      143.35      155.76     16.94 o 
   3   0  25       14.22        8.58     11.32 o 
   4   0  25       62.00       70.11     20.50 o 
   5   0  25       48.74       49.65     19.22 o 
   6   0  25      268.18      319.00     43.90 o 
   0   1  25       96.43       92.43     10.47 o 
   1   1  25        0.49       -2.32      3.18 o 
   2   1  25       58.49       57.21      6.29 o 
   3   1  25      171.94      212.12     13.66 o 
   4   1  25       20.10       17.91      9.79 o 
   5   1  25       12.96       11.16      9.66 o 
   6   1  25      268.79      277.67     29.11 o 
   0   2  25        9.11        8.86      7.01 o 
   1   2  25       15.98       17.85      5.96 o 
   2   2  25       17.54        7.13      4.60 o 
   3   2  25      220.07      239.15     13.58 o 
   4   2  25       58.91       69.98      9.60 o 
   5   2  25      163.17      181.47     17.67 o 
   6   2  25       34.45       57.25     11.49 o 
   0   3  25       60.89       41.05     15.32 o 
   1   3  25        8.64        4.87      4.51 o 
   2   3  25        7.50        5.16      5.50 o 
   3   3  25       83.87       78.44      9.40 o 
   4   3  25       28.57       38.83      7.44 o 
   5   3  25       40.93       34.14      8.98 o 
   6   3  25       38.85       44.38     10.29 o 
   0   4  25        9.43       21.55      8.58 o 
   1   4  25       81.08       81.79      9.81 o 
   2   4  25       21.47       25.56      6.38 o 
   3   4  25       63.33       85.06     10.03 o 
   4   4  25      188.65      206.49     15.32 o 
   5   4  25      162.08      184.52     17.87 o 
   6   4  25       29.86       34.06      9.44 o 
   0   5  25       22.21       14.79      8.58 o 
   1   5  25      121.67      115.29     11.53 o 
   2   5  25        3.37        0.87      4.01 o 
   3   5  25       96.34      123.69     12.30 o 
   4   5  25       95.00      113.60     12.04 o 
   5   5  25       32.13       15.57      9.34 o 
   0   6  25       31.44       52.31     19.89 o 
   1   6  25      278.80      313.19     15.76 o 
   2   6  25        4.90        0.66      4.54 o 
   3   6  25       36.91       26.71      9.55 o 
   4   6  25        5.13        9.54      5.45 o 
   0   7  25        2.55        1.20      6.76 o 
   1   7  25      176.96      187.91     15.28 o 
   2   7  25       33.65       24.55      6.91 o 
   3   7  25       29.81       29.32      7.42 o 
   0   8  25       17.97       26.57      9.79 o 
   0   0  26       22.12       27.12     11.72 o 
   1   0  26       11.01        9.85      5.39 o 
   2   0  26        2.36        4.67      4.88 o 
   3   0  26       34.37       36.08     16.79 o 
   4   0  26       13.44       26.20     15.43 o 
   5   0  26        7.80       -0.81      9.16 o 
   6   0  26      174.22      294.03     43.08 o 
   0   1  26       63.00       70.76      9.84 o 
   1   1  26       66.79       62.01      7.16 o 
   2   1  26       30.94       38.68      6.75 o 
   3   1  26      120.90      156.51     12.75 o 
   4   1  26        8.58        7.60      6.12 o 
   5   1  26       37.39       36.56      9.68 o 
   6   1  26       78.46       82.25     16.72 o 
   0   2  26       33.99       56.92     11.81 o 
   1   2  26      179.40      168.15     11.31 o 
   2   2  26       95.24      101.01     10.53 o 
   3   2  26       90.05      107.23     10.51 o 
   4   2  26        7.14        3.65      6.06 o 
   5   2  26       30.74       22.44      8.52 o 
   6   2  26       95.58       99.60     14.68 o 
   0   3  26       50.07       23.80      9.20 o 
   1   3  26        6.57       -0.56      4.24 o 
   2   3  26       16.98       13.12      5.33 o 
   3   3  26      223.08      234.30     15.08 o 
   4   3  26       55.60       65.32     11.17 o 
   5   3  26        6.32        4.51      7.99 o 
   0   4  26       21.60       18.21      8.38 o 
   1   4  26        2.26       -4.90      3.95 o 
   2   4  26      111.85      117.69     11.81 o 
   3   4  26      122.74      125.80     12.18 o 
   4   4  26        1.45       -1.23      4.14 o 
   5   4  26       55.51       75.72     12.35 o 
   0   5  26        4.02        1.99      6.35 o 
   1   5  26       27.70       20.75      6.17 o 
   2   5  26      126.11      158.17     13.81 o 
   3   5  26       23.10       22.21      6.81 o 
   4   5  26        5.37        5.37      5.16 o 
   0   6  26        0.01        7.08      6.99 o 
   1   6  26       22.64       21.25      6.12 o 
   2   6  26        3.00        3.23      5.04 o 
   3   6  26       14.94       20.26      6.71 o 
   0   7  26       12.51       12.51      8.24 o 
   1   7  26       31.60       44.57      8.30 o 
   2   7  26        2.66        0.00      3.49 o 
   1   0  27       24.74       24.02      7.28 o 
   2   0  27        0.08       -1.13      4.57 o 
   3   0  27        0.00       11.76     13.05 o 
   4   0  27        9.30        5.65     13.26 o 
   5   0  27      186.92      235.82     36.58 o 
   0   1  27        9.02        8.81      5.60 o 
   1   1  27       48.35       54.23      7.04 o 
   2   1  27       14.01       11.13      5.94 o 
   3   1  27       34.09       33.40      9.05 o 
   4   1  27       51.12       65.71     11.83 o 
   5   1  27      230.60      258.62     21.53 o 
   0   2  27       40.46       37.97     10.17 o 
   1   2  27       51.46       65.84     11.15 o 
   2   2  27        7.14        3.97      4.72 o 
   3   2  27       11.85       12.52      5.53 o 
   4   2  27       53.42       47.56     12.19 o 
   5   2  27      152.02      152.83     20.70 o 
   0   3  27       26.10       27.85     14.78 o 
   1   3  27        0.71       -2.19      3.83 o 
   2   3  27       35.05       32.80      7.26 o 
   3   3  27        7.61       12.19      5.46 o 
   4   3  27      200.21      200.93     18.39 o 
   5   3  27       22.73       38.17     21.86 o 
   0   4  27       48.19       31.95     10.89 o 
   1   4  27       16.04       15.73      6.11 o 
   2   4  27       94.02      100.75     10.97 o 
   3   4  27       16.84       16.12      5.93 o 
   4   4  27      104.05      112.66     11.96 o 
   0   5  27        0.09        4.06      6.72 o 
   1   5  27       87.54      101.38     11.31 o 
   2   5  27       60.86       40.47      7.93 o 
   3   5  27       38.28       49.14      8.78 o 
   0   6  27      188.59      221.11     23.48 o 
   1   6  27        6.66        7.34      5.14 o 
   2   6  27       70.93       70.45     10.08 o 
   0   0  28       13.08       10.01      9.74 o 
   1   0  28       46.79       48.19     10.39 o 
   2   0  28      149.59      191.14     16.01 o 
   3   0  28       19.66        6.03      8.05 o 
   4   0  28       29.68       24.45     15.17 o 
   5   0  28      515.44      602.01     47.98 o 
   0   1  28        7.77        3.27      5.12 o 
   1   1  28       28.11       29.85      5.81 o 
   2   1  28       11.59       10.85      5.99 o 
   3   1  28        1.38       -1.30      7.03 o 
   4   1  28       15.68        9.94      7.30 o 
   5   1  28        2.64       15.54      7.72 o 
   0   2  28      191.32      180.17     15.65 o 
   1   2  28       88.19       76.20      8.30 o 
   2   2  28        0.07       -1.85      4.87 o 
   3   2  28       37.91       34.51      8.04 o 
   4   2  28       18.88       28.31     11.52 o 
   0   3  28       19.98       22.97      9.38 o 
   1   3  28        8.43       -1.15      4.47 o 
   2   3  28      107.81      121.80     12.07 o 
   3   3  28        9.83        6.42      5.38 o 
   4   3  28       23.96       17.01      9.57 o 
   0   4  28       39.62       19.56      9.73 o 
   1   4  28        0.28       -1.14      4.60 o 
   2   4  28       61.32       63.13      9.98 o 
   3   4  28       14.73       10.51      5.68 o 
   0   5  28       45.04       41.62     11.51 o 
   1   5  28        3.99        1.78      4.58 o 
   2   5  28       53.15       51.89      8.83 o 
   0   6  28        2.32       -1.40      6.82 o 
   1   0  29      287.61      305.27     28.64 o 
   2   0  29       71.71       85.96     13.55 o 
   3   0  29        4.74       14.25      9.25 o 
   4   0  29       73.98       91.93     16.56 o 
   0   1  29       55.43       58.49     11.77 o 
   1   1  29      327.51      346.39     13.95 o 
   2   1  29       84.18       96.21     10.69 o 
   3   1  29        7.29       13.95      8.93 o 
   4   1  29      260.16      309.78     28.73 o 
   0   2  29       23.60       32.87      8.26 o 
   1   2  29       39.78       39.78      6.83 o 
   2   2  29       25.11       25.36      7.97 o 
   3   2  29      189.89      182.06     22.07 o 
   4   2  29      217.24      248.66     25.99 o 
   0   3  29       40.14       46.57     11.70 o 
   1   3  29       12.68       15.77      6.11 o 
   2   3  29       95.40       90.15     10.72 o 
   3   3  29      114.72      129.16     19.17 o 
   0   4  29      124.69       93.22     15.55 o 
   1   4  29       44.51       44.41      8.43 o 
   2   4  29        9.84        7.93      5.72 o 
   0   5  29        4.22       -3.18      8.29 o 
   0   0  30       36.95       34.44     13.25 o 
   1   0  30       23.32       36.76     10.20 o 
   2   0  30      171.74      136.67     25.38 o 
   3   0  30      120.29      112.98     23.52 o 
   0   1  30        2.22        3.17      7.94 o 
   1   1  30      182.77      187.08     13.77 o 
   2   1  30       10.90       12.03      5.68 o 
   3   1  30       87.56      121.50     25.68 o 
   0   2  30       25.58       27.80      7.93 o 
   1   2  30       32.93       28.25      7.61 o 
   2   2  30       96.26      115.49     13.53 o 
   0   3  30       44.60       57.84     10.22 o 
   1   3  30      180.63      184.61     14.98 o 
   2   3  30       93.13       94.87     12.77 o 
   1   0  31        5.88        9.02      7.19 o 
   0   1  31        6.94        5.01      7.23 o 
   1   1  31       72.70       86.43     13.45 o 
   0   2  31       12.68       14.38     12.62 o 
                                                 
